# Supplementary material for: Plasmodium falciparum Niemann-Pick Type C1-Related protein relies on its physicochemical properties for membrane contact site localization required for cholesterol homeostasis
Source: bioRxiv. 2026 Mar 26:2026.03.25.714277. Preprint. [Version 1] doi: 10.64898/2026.03.25.714277 (PMC13042079; doi:10.64898/2026.03.25.714277)
Supplement: Supplement 1 [file media-1.xlsx]

## Sheet: Fig1B
	VLXT	PrDOS
142	0.3547	0.89
143	0.21195	0.83
144	0.28492	0.82
145	0.301366	0.72
146	0.306312	0.65
147	0.313236	0.63
148	0.32055	0.59
149	0.317446	0.58
150	0.318641	0.57
151	0.320589	0.56
152	0.317301	0.55
153	0.290783	0.55
154	0.25515	0.54
155	0.217557	0.52
156	0.232832	0.49
157	0.233188	0.48
158	0.249465	0.48
159	0.267939	0.47
160	0.277496	0.47
161	0.270138	0.49
162	0.276361	0.49
163	0.280644	0.49
164	0.279283	0.47
165	0.219589	0.46
166	0.19212	0.43
167	0.15844	0.4
168	0.110505	0.37
169	0.0726607	0.35
170	0.0728308	0.34
171	0.0811829	0.34
172	0.0941254	0.34
173	0.0935166	0.36
174	0.10032	0.38
175	0.10888	0.4
176	0.130396	0.41
177	0.157841	0.41
178	0.243931	0.41
179	0.318226	0.39
180	0.373874	0.38
181	0.427415	0.37
182	0.501404	0.37
183	0.562907	0.38
184	0.62989	0.39
185	0.674545	0.41
186	0.719199	0.43
187	0.698971	0.45
188	0.691328	0.46
189	0.710214	0.47
190	0.732169	0.48
191	0.755588	0.48
192	0.791029	0.48
193	0.816712	0.51
194	0.847893	0.53
195	0.875042	0.55
196	0.907306	0.57
197	0.93115	0.6
198	0.93379	0.64
199	0.93258	0.66
200	0.932711	0.68
201	0.936522	0.7
202	0.941597	0.73
203	0.941141	0.75
204	0.946559	0.79
205	0.951977	0.82
206	0.958332	0.86
207	0.970972	0.89
208	0.983848	0.9
209	0.990955	0.91
210	0.992421	0.92
211	0.993317	0.92
212	0.996217	0.92
213	0.997193	0.92
214	0.998332	0.92
215	0.998572	0.92
216	0.998698	0.92
217	0.998825	0.92
218	0.998991	0.93
219	0.99913	0.93
220	0.999251	0.93
221	0.999373	0.93
222	0.999574	0.93
223	0.999611	0.93
224	0.999611	0.93
225	0.999547	0.93
226	0.999335	0.92
227	0.999122	0.92
228	0.999068	0.92
229	0.999064	0.92
230	0.999	0.92
231	0.998793	0.93
232	0.997914	0.93
233	0.997706	0.93
234	0.997706	0.93
235	0.997742	0.93
236	0.997779	0.93
237	0.997644	0.93
238	0.997614	0.93
239	0.997636	0.93
240	0.997675	0.93
241	0.998516	0.94
242	0.998728	0.94
243	0.998803	0.94
244	0.998981	0.95
245	0.999164	0.95
246	0.999349	0.95
247	0.999371	0.95
248	0.999408	0.95
249	0.99953	0.95
250	0.999557	0.94
251	0.999515	0.94
252	0.999509	0.94
253	0.999524	0.93
254	0.999392	0.93
255	0.998647	0.92
256	0.956157	0.92
257	0.903067	0.91
258	0.811612	0.9
259	0.726085	0.87
260	0.621728	0.82
261	0.515497	0.77
262	0.411138	0.72
263	0.311706	0.67
264	0.30267	0.62
265	0.318463	0.56
266	0.34564	0.51
267	0.383989	0.46
268	0.421049	0.42
269	0.433459	0.4
270	0.447694	0.37
271	0.460726	0.37
272	0.483518	0.38
273	0.40498	0.41
274	0.34303	0.45
275	0.27737	0.52
276	0.258872	0.59
277	0.215424	0.66
278	0.279754	0.76
279	0.175402	0.85
280	0.354722	0.9
281	0.172247	0.93
282	0.750676	0.95

## Sheet: Fig1C
FL_High_PCC							FL_Mean_PCC							FL_Low_PCC								NCR1deltaHLH_High_PCC							NCR1deltaHLH_Mean_PCC							NCR1deltaHLH_Low_PCC
Distance_(microns)	GFP	mRuby3	GFP_norm	mRuby3_norm			Distance_(microns)	GFP	mRuby3	GFP_norm	mRuby3_norm			Distance_(microns)	GFP	mRuby3	GFP_norm	mRuby3_norm				Distance_(microns)	GFP	mRuby3	GFP_norm	mRuby3_norm			Distance_(microns)	GFP	mRuby3	GFP_norm	mRuby3_norm			Distance_(microns)	GFP	mRuby3	GFP_norm	mRuby3_norm
0	4.86566	8.03777	0.356792	0.154672			0	6.05049	11.0548	0.618235	0.342334			0	1.33791	3.37673	0.231332	0.0917087				0	4.87834	4.82007	0.381807	0.240321			0	0.614151	1.85417	0.0784694	0.16392			0	9.69464	6.83352	0.689781	0.24033
0.05	4.19172	8.06985	0.299519	0.155524			0.05	6.43028	15.6557	0.660216	0.52136			0.05	1.25198	4.516	0.216474	0.151464				0.05	4.12945	4.16087	0.312909	0.183256			0.05	0.616111	2.6002	0.0787197	0.301691			0.05	8.50328	6.78513	0.601389	0.23645
0.1	4.28979	9.48834	0.307853	0.193166			0.1	6.47168	18.6617	0.664793	0.638324			0.1	1.97035	4.26889	0.340686	0.138503				0.1	2.82538	3.45107	0.192936	0.12181			0.1	0.64597	3.12181	0.0825348	0.398019			0.1	7.64339	4.16964	0.537591	0.026738
0.15	2.95676	8.19806	0.19457	0.158926			0.15	5.12848	20.6753	0.516318	0.716675			0.15	2.81321	4.81124	0.48642	0.16695				0.15	3.74868	3.77082	0.277879	0.14949			0.15	0.11115	1.78478	0.0142015	0.151105			0.15	8.6589	5.45842	0.612935	0.130074
0.2	4.5405	9.92785	0.329159	0.204829			0.2	3.77008	27.4079	0.366166	0.978647			0.2	2.30063	4.10216	0.397793	0.129758				0.2	3.596	3.1705	0.263832	0.0975223			0.2	0.607903	2.12818	0.077671	0.214523			0.2	9.12554	5.56412	0.647558	0.138549
0.25	4.45868	13.4576	0.322206	0.298498			0.25	4.27059	24.1648	0.421491	0.852458			0.25	2.00261	5.01013	0.346263	0.177382				0.25	4.54893	3.1543	0.351501	0.0961198			0.25	0.609695	1.77596	0.0779	0.149478			0.25	5.2607	6.96201	0.360808	0.250633
0.3	3.69293	14.4659	0.257131	0.325255			0.3	6.29688	21.2756	0.645471	0.740033			0.3	2.97923	5.30163	0.515126	0.192671				0.3	3.7925	3.38386	0.28191	0.115992			0.3	0.642433	2.32408	0.0820829	0.250699			0.3	4.98936	6.64944	0.340677	0.225571
0.35	4.98498	13.9596	0.366932	0.311819			0.35	6.12672	23.5565	0.626661	0.828786			0.35	1.70422	3.6898	0.29467	0.10813				0.35	3.55936	3.95512	0.260462	0.165444			0.35	0.359273	2.63965	0.0459039	0.308978			0.35	5.67365	6.67956	0.391447	0.227986
0.4	5.29283	13.4565	0.393093	0.298467			0.4	7.84995	18.6055	0.817142	0.636139			0.4	1.54765	6.94462	0.267598	0.278847				0.4	4.32618	5.89951	0.331008	0.333765			0.4	0.656954	1.31552	0.0839381	0.0644465			0.4	7.78651	7.62526	0.548209	0.303813
0.45	6.69371	16.1541	0.512142	0.370053			0.45	5.95787	21.6923	0.607997	0.75625			0.45	1.48362	5.51428	0.256527	0.203825				0.45	3.0049	4.11323	0.209452	0.179132			0.45	0.983256	2.15543	0.125629	0.219556			0.45	6.71509	6.7452	0.468716	0.233249
0.5	6.67267	19.4483	0.510353	0.45747			0.5	4.9305	17.9889	0.494435	0.612145			0.5	1.81516	5.68997	0.313851	0.21304				0.5	3.22475	5.90496	0.229678	0.334236			0.5	1.21107	1.68149	0.154737	0.13203			0.5	7.82998	8.82264	0.551434	0.399821
0.55	6.82141	22.9729	0.522994	0.551003			0.55	6.63723	17.2231	0.683091	0.58235			0.55	2.03887	7.06986	0.352532	0.285416				0.55	4.71789	5.10925	0.367045	0.265354			0.55	1.22578	2.40849	0.156617	0.266289			0.55	10.0098	7.91394	0.713164	0.32696
0.6	8.00316	29.2239	0.62342	0.716883			0.6	4.93235	16.9106	0.494639	0.57019			0.6	2.46858	5.61605	0.426832	0.209163				0.6	4.28559	5.5578	0.327274	0.304183			0.6	0.738034	2.29308	0.0942976	0.244976			0.6	9.52513	10.2486	0.677205	0.514157
0.65	9.23948	27.1294	0.728484	0.661301			0.65	4.14638	16.8645	0.40776	0.568395			0.65	2.53719	7.14913	0.438694	0.289573				0.65	3.86146	2.74567	0.288254	0.0607462			0.65	1.03705	1.879	0.132502	0.168507			0.65	10.3586	11.5683	0.739041	0.619971
0.7	7.18371	27.765	0.553782	0.678169			0.7	6.00386	13.8279	0.613081	0.450237			0.7	2.46323	8.5944	0.425908	0.365379				0.7	2.76391	2.66869	0.187281	0.0540822			0.7	2.384	1.94227	0.304601	0.18019			0.7	10.9897	13.1133	0.785867	0.743851
0.75	5.81429	28.5056	0.437407	0.69782			0.75	8.3176	15.6686	0.868835	0.521863			0.75	2.079	5.38767	0.359472	0.197184				0.75	5.23002	2.91418	0.414161	0.0753328			0.75	0.717441	2.58345	0.0916665	0.298599			0.75	8.97934	10.6449	0.636711	0.545931
0.8	6.11767	26.792	0.463189	0.652348			0.8	5.92252	17.7738	0.604089	0.603777			0.8	2.53917	7.73224	0.439038	0.320158				0.8	3.67887	4.01107	0.271456	0.170288			0.8	2.08395	2.5967	0.266264	0.301047			0.8	7.87231	10.9814	0.554575	0.57291
0.85	5.89882	24.3018	0.444591	0.586265			0.85	5.7876	18.9375	0.589176	0.649057			0.85	3.95994	11.0824	0.684697	0.495876				0.85	4.43522	3.41381	0.34104	0.118585			0.85	2.00591	3.15874	0.256292	0.404839			0.85	6.26082	10.3181	0.435012	0.519731
0.9	3.2218	25.3464	0.217094	0.613987			0.9	6.20143	18.2937	0.63492	0.624006			0.9	3.73821	7.72458	0.646359	0.319756				0.9	6.07691	4.42685	0.492073	0.20628			0.9	2.24588	2.74233	0.286953	0.32794			0.9	5.93849	11.7973	0.411096	0.638336
0.95	6.73602	21.56	0.515737	0.513508			0.95	5.70634	20.5245	0.580194	0.710809			0.95	2.66902	8.3701	0.461489	0.353614				0.95	4.85586	3.01362	0.379738	0.0839418			0.95	3.19759	3.28374	0.408552	0.427924			0.95	3.9907	10.9302	0.266581	0.568807
1	4.82893	18.2484	0.353671	0.425629			1	6.79945	23.0817	0.701023	0.810311			1	2.91556	8.76573	0.504117	0.374365				1	2.82786	3.35311	0.193164	0.11333			1	4.80013	1.89981	0.613307	0.17235			1	5.04835	10.9963	0.345053	0.574106
1.05	4.25248	19.004	0.304683	0.445679			1.05	6.29985	25.3319	0.645799	0.897871			1.05	2.929	9.33451	0.506442	0.404198				1.05	3.07003	2.79495	0.215443	0.0650123			1.05	3.17431	2.2879	0.405578	0.244018			1.05	6.94944	7.06324	0.486104	0.25875
1.1	3.70168	14.2315	0.257875	0.319035			1.1	5.53215	24.8252	0.560939	0.878155			1.1	4.10451	8.81124	0.709694	0.376752				1.1	4.79974	3.71571	0.374575	0.14472			1.1	2.9464	4.05693	0.376457	0.570711			1.1	5.18205	8.50688	0.354973	0.374502
1.15	2.30838	16.0165	0.139471	0.366403			1.15	4.08093	24.0551	0.400526	0.848187			1.15	2.60956	10.4811	0.451208	0.464337				1.15	2.50748	4.59451	0.16369	0.220794			1.15	2.12421	2.78548	0.271408	0.335908			1.15	5.63402	7.61123	0.388507	0.302688
1.2	4.48355	12.4754	0.324319	0.272432			1.2	6.07711	23.5581	0.621177	0.828848			1.2	2.59139	10.4006	0.448066	0.460114				1.2	3.62262	4.07394	0.266282	0.17573			1.2	3.78135	2.91992	0.483139	0.360736			1.2	7.61081	6.59128	0.535173	0.220908
1.25	3.79774	10.9893	0.266038	0.232996			1.25	6.57729	19.8998	0.676466	0.686501			1.25	2.1567	7.49826	0.372906	0.307886				1.25	2.98156	3.99785	0.207304	0.169143			1.25	3.1021	2.11056	0.396351	0.211269			1.25	8.29326	11.3095	0.585807	0.599217
1.3	3.09002	11.8529	0.205895	0.255913			1.3	6.84574	22.5291	0.70614	0.788811			1.3	3.08664	6.22518	0.533698	0.241112				1.3	2.76857	3.98644	0.187709	0.168156			1.3	4.9866	2.38018	0.637131	0.26106			1.3	6.65275	8.11766	0.46409	0.343295
1.35	3.51091	10.8212	0.241663	0.228535			1.35	5.86578	19.3106	0.597818	0.663573			1.35	2.41265	7.21447	0.417161	0.293001				1.35	2.14464	4.31036	0.130309	0.196196			1.35	3.60226	2.55812	0.460257	0.293921			1.35	5.73969	6.06547	0.396346	0.178747
1.4	1.58246	10.6865	0.0777811	0.22496			1.4	4.92502	20.5963	0.493829	0.713602			1.4	2.39792	8.51101	0.414614	0.361005				1.4	2.01414	2.99107	0.118303	0.0819896			1.4	5.28336	2.99375	0.675048	0.37437			1.4	5.48626	8.52819	0.377543	0.376211
1.45	2.29942	10.1088	0.138709	0.209632			1.45	5.57923	21.0224	0.566144	0.730181			1.45	3.53121	8.68773	0.610568	0.370274				1.45	2.72853	3.81802	0.184026	0.153576			1.45	5.02467	2.68447	0.641996	0.317255			1.45	4.77841	7.87634	0.325025	0.323945
1.5	2.60386	14.778	0.164581	0.333535			1.5	4.92078	16.3642	0.49336	0.548928			1.5	3.6367	11.0843	0.628807	0.495977				1.5	1.82489	3.72705	0.100892	0.145701			1.5	3.66601	2.32811	0.468401	0.251445			1.5	4.22617	7.29553	0.284052	0.277376
1.55	3.15852	9.86222	0.211717	0.203087			1.55	6.04746	17.7539	0.617901	0.603003			1.55	3.52264	12.5861	0.609086	0.574746				1.55	1.86023	4.59303	0.104144	0.220666			1.55	4.12044	2.06023	0.526464	0.201975			1.55	4.20378	8.39719	0.282391	0.365708
1.6	3.37304	13.6911	0.229946	0.304694			1.6	5.08302	15.3406	0.511294	0.509101			1.6	3.52417	11.1368	0.60935	0.498728				1.6	3.58045	3.79604	0.262401	0.151673			1.6	2.87256	1.6807	0.367023	0.131885			1.6	3.36062	10.4584	0.219833	0.530977
1.65	4.23617	12.5605	0.303296	0.27469			1.65	5.85171	15.0623	0.596263	0.49827			1.65	4.56911	10.9469	0.790026	0.48877				1.65	2.55146	5.61641	0.167735	0.309257			1.65	4.42647	1.94475	0.565565	0.180648			1.65	4.85534	8.55298	0.330733	0.378199
1.7	2.43629	10.1528	0.15034	0.2108			1.7	3.31509	14.4454	0.315873	0.474267			1.7	3.90495	11.0832	0.675189	0.49592				1.7	3.09899	5.61225	0.218108	0.308897			1.7	5.53069	3.14671	0.706649	0.402619			1.7	5.53946	8.18426	0.381491	0.348634
1.75	2.516	11.7035	0.157114	0.251948			1.75	3.0085	14.0185	0.281983	0.457656			1.75	2.42976	10.456	0.42012	0.46302				1.75	2.18978	3.4494	0.134461	0.121666			1.75	5.01525	2.49187	0.640792	0.281686			1.75	3.53235	7.91771	0.232575	0.327262
1.8	2.38602	12.9025	0.146068	0.283766			1.8	3.80565	15.8062	0.370098	0.527216			1.8	2.98011	11.7931	0.515279	0.533155				1.8	2.56659	3.72351	0.169127	0.145395			1.8	4.04219	2.71668	0.516466	0.323203			1.8	2.78506	6.72063	0.177129	0.231279
1.85	2.14785	13.1789	0.125829	0.291101			1.85	3.87465	16.6954	0.377725	0.561814			1.85	3.87829	13.3636	0.670579	0.615527				1.85	3.7875	5.5337	0.28145	0.302097			1.85	6.63139	2.23826	0.847284	0.234851			1.85	2.7878	7.67139	0.177333	0.307512
1.9	3.3729	12.1944	0.229935	0.264976			1.9	4.51219	23.2358	0.448196	0.816309			1.9	3.31832	11.4692	0.573756	0.516163				1.9	1.85546	5.06758	0.103704	0.261746			1.9	7.82664	2.42859	1	0.27			1.9	2.28422	9.052	0.13997	0.418211
1.95	3.15179	12.2878	0.211144	0.267453			1.95	5.59531	18.4124	0.567921	0.628625			1.95	2.28451	9.68066	0.395006	0.422354				1.95	2.8439	6.1991	0.19464	0.359699			1.95	4.91272	2.92374	0.627693	0.361442			1.95	1.81317	7.40421	0.105021	0.286089
2	3.03657	12.4379	0.201353	0.271437			2	7.12455	17.084	0.736958	0.576934			2	3.30527	12.0864	0.5715	0.548538				2	1.70383	5.30464	0.0897544	0.282268			2	4.67148	3.01401	0.596869	0.378111			2	2.50725	7.03491	0.156518	0.256479
2.05	4.1509	13.8633	0.29605	0.309264			2.05	6	15.3733	0.612654	0.51037			2.05	2.57517	10.4288	0.445262	0.461593				2.05	1.64961	3.11051	0.084766	0.0923292			2.05	6.18942	3.19232	0.790814	0.411042			2.05	2.59029	6.9327	0.162679	0.248283
2.1	3.67722	16.3068	0.255796	0.374105			2.1	5.6432	15.7329	0.573214	0.524363			2.1	1.6441	8.39698	0.284275	0.355024				2.1	1.47867	6.00788	0.0690406	0.343146			2.1	4.10125	2.76167	0.524012	0.331511			2.1	2.26533	6.59962	0.138568	0.221577
2.15	4.66495	19.4524	0.339735	0.45758			2.15	6.58182	17.0874	0.676966	0.57707			2.15	1.86233	7.44799	0.322007	0.305249				2.15	1.71458	4.86662	0.0907433	0.24435			2.15	5.54672	3.59986	0.708697	0.486302			2.15	1.85452	6.90124	0.108089	0.24576
2.2	3.50215	13.1428	0.240918	0.290142			2.2	5.86257	14.7355	0.597463	0.485555			2.2	1.85503	7.60097	0.320746	0.313273				2.2	2.19633	3.97471	0.135064	0.16714			2.2	6.71453	3.77629	0.857907	0.518884			2.2	1.71936	6.80433	0.0980607	0.237991
2.25	4.01331	13.6107	0.284357	0.30256			2.25	5.87299	17.5064	0.598615	0.593371			2.25	2.25134	5.4595	0.389269	0.200952				2.25	1.76109	3.54255	0.0950223	0.129729			2.25	5.85718	3.94607	0.748364	0.550238			2.25	1.31828	7.1082	0.0683033	0.262355
2.3	3.50494	14.2209	0.241156	0.318753			2.3	5.74062	17.4651	0.583984	0.591766			2.3	1.31762	4.16911	0.227824	0.13327				2.3	2.14145	4	0.130015	0.169329			2.3	5.76302	3.31341	0.736334	0.433403			2.3	1.31258	7.14997	0.0678802	0.265704
2.35	4.09959	18.3995	0.29169	0.42964			2.35	5.67043	16.864	0.576224	0.568376			2.35	1.25958	3.55308	0.217788	0.100958				2.35	1.65852	3.71292	0.0855862	0.144478			2.35	3.30105	4.93645	0.421771	0.733134			2.35	1.22736	5.98188	0.0615574	0.172045
2.4	4.09099	23.894	0.290959	0.575445			2.4	5.30165	18.9911	0.535461	0.651145			2.4	0.957155	3.54637	0.165498	0.100606				2.4	2.19137	3.74849	0.134608	0.147557			2.4	3.72137	3.7391	0.475474	0.512017			2.4	0.994334	4.23378	0.044268	0.0318809
2.45	5.1183	24.1743	0.378261	0.582882			2.45	5.09864	17.6803	0.513021	0.60014			2.45	1.42249	3.00667	0.245957	0.0722988				2.45	2.14514	2.86601	0.130355	0.0711631			2.45	5.52004	4.07812	0.705289	0.574624			2.45	2.08948	3.83617	0.125521	0
2.5	4.48133	22.6163	0.32413	0.541538			2.5	4.93235	18.5686	0.494639	0.634702			2.5	1.20263	2.7939	0.207941	0.0611392				2.5	1.76333	2.67361	0.095229	0.0545077			2.5	4.96618	5.41801	0.634523	0.822066			2.5	1.66757	4.49032	0.0942182	0.0524499
2.55	4.90331	18.9838	0.359991	0.445143			2.55	4.92323	14.2704	0.493632	0.467458			2.55	1.44544	3.99851	0.249925	0.124322				2.55	1.68585	2.19563	0.0881001	0.0131304			2.55	5.06018	3.857	0.646533	0.533789			2.55	0.871862	4.77954	0.0351813	0.0756405
2.6	7.94332	19.2245	0.618335	0.451531			2.6	4.51614	13.9573	0.448632	0.455272			2.6	1.40405	4.03409	0.242769	0.126188				2.6	0.994848	5.14584	0.024529	0.268522			2.6	4.44667	3.09668	0.568145	0.39338			2.6	1.42859	6.43351	0.0764875	0.208258
2.65	6.24401	25.1489	0.473926	0.608745			2.65	5.1677	15.6618	0.520654	0.521596			2.65	1.35287	4.76021	0.233919	0.164273				2.65	0.778888	3.58303	0.00466089	0.133234			2.65	5.20625	2.49244	0.665196	0.281793			2.65	1.57933	5.90878	0.0876712	0.166184
2.7	6.48854	22.8402	0.494706	0.547479			2.7	3.94019	12.1365	0.38497	0.384425			2.7	0.93626	6.90953	0.161885	0.277007				2.7	1.1086	3.08407	0.034994	0.0900405			2.7	4.24856	3.5879	0.542833	0.484094			2.7	0.792692	5.39255	0.0293073	0.124792
2.75	9.24556	28.9574	0.729001	0.709809			2.75	4.47763	14.8843	0.444377	0.491342			2.75	1.52291	7.82043	0.263319	0.324784				2.75	0.957526	3.6505	0.0210954	0.139074			2.75	3.58389	3.40623	0.457909	0.450544			2.75	0.971738	6.0029	0.0425915	0.173731
2.8	8.43374	26.5078	0.660012	0.644807			2.8	5.67715	13.3409	0.576967	0.431289			2.8	2.33336	9.26738	0.403451	0.400677				2.8	1.36252	3.76365	0.0583542	0.148869			2.8	6.47108	4.02655	0.826802	0.565101			2.8	0.9014	5.09473	0.0373728	0.100912
2.85	10.8776	23.9628	0.867693	0.577271			2.85	3.56395	14.0194	0.343381	0.457688			2.85	3.05126	10.0892	0.527581	0.443784				2.85	1.41053	3.96956	0.0627717	0.166695			2.85	6.1817	4.72973	0.789828	0.694958			2.85	2.06529	4.8315	0.123727	0.0798066
2.9	7.30511	25.5444	0.564099	0.619239			2.9	3.92306	12.93	0.383075	0.415301			2.9	3.92549	9.29336	0.67874	0.40204				2.9	1.166	4.54901	0.040275	0.216856			2.9	4.04097	5.4311	0.51631	0.824484			2.9	1.19617	5.75068	0.0592431	0.153508
2.95	8.3098	25.2086	0.649479	0.610331			2.95	3.31342	14.0282	0.315687	0.458032			2.95	3.01479	7.85236	0.521275	0.326459				2.95	1.367	4.25993	0.0587669	0.19183			2.95	4.98179	4.09397	0.636517	0.577552			2.95	1.0659	6.20367	0.0495777	0.189828
3	9.37096	26.3583	0.739658	0.64084			3	2.91857	14.298	0.272042	0.46853			3	3.2408	9.11362	0.560353	0.392612				3	1.85872	3.81021	0.104004	0.1529			3	4.61125	4.4302	0.589174	0.639643			3	0.811833	4.86996	0.0307275	0.08289
3.05	11.6704	33.7204	0.935069	0.836205			3.05	4.05225	13.9906	0.397356	0.456567			3.05	2.36202	10.107	0.408407	0.444715				3.05	1.1262	2.8251	0.036613	0.0676221			3.05	5.62797	3.99532	0.719079	0.559333			3.05	0.992252	7.97593	0.0441135	0.33193
3.1	12.4345	30.1039	1	0.740235			3.1	3.46064	13.2657	0.331961	0.428361			3.1	2.68422	10.2735	0.464118	0.453447				3.1	0.999355	3.22706	0.0249436	0.102418			3.1	4.88954	3.52179	0.62473	0.471885			3.1	1.28103	7.68847	0.0655389	0.308882
3.15	11.8978	29.7813	0.954394	0.731675			3.15	3.47847	12.3648	0.333932	0.393309			3.15	2.58529	13.6198	0.447012	0.628964				3.15	0.866854	4.07646	0.0127537	0.175949			3.15	4.53208	2.69276	0.579058	0.318786			3.15	0.919783	6.87426	0.0387367	0.243598
3.2	10.1696	31.7745	0.807526	0.784566			3.2	3.29115	14.7986	0.313226	0.48801			3.2	3.34006	13.78	0.577517	0.637365				3.2	1.53049	4.90408	0.0738072	0.247593			3.2	4.90161	3.30934	0.626273	0.432651			3.2	0.752006	6.64981	0.0262886	0.225601
3.25	9.42673	38.0484	0.744397	0.951056			3.25	3.28922	14.8473	0.313013	0.489906			3.25	2.47096	16.041	0.427243	0.755955				3.25	1.70464	4.37724	0.0898288	0.201986			3.25	3.51646	3.55756	0.449293	0.47849			3.25	1.09945	6.36828	0.0520667	0.203027
3.3	8.21175	33.0647	0.641146	0.818804			3.3	3.92165	12.0916	0.382919	0.382678			3.3	4.09394	14.797	0.707865	0.690707				3.3	1.20162	4.85898	0.0435522	0.243689			3.3	3.4258	3.52281	0.43771	0.472074			3.3	1.29974	6.70685	0.0669276	0.230174
3.35	7.84444	27.2768	0.609932	0.665213			3.35	3.27578	10.8647	0.311527	0.334937			3.35	3.37937	20.6938	0.584313	1				3.35	0.999178	5.71973	0.0249273	0.318201			3.35	3.9445	2.64766	0.503984	0.310458			3.35	0.943569	6.88338	0.0405015	0.244329
3.4	7.58989	30.9209	0.5883	0.761914			3.4	2.02802	10.59	0.173603	0.324248			3.4	4.08145	14.4582	0.705706	0.672938				3.4	1.16328	4.94046	0.0400249	0.250742			3.4	4.55568	3.14194	0.582073	0.401737			3.4	1.19288	8.19162	0.0589991	0.349225
3.45	6.68668	24.605	0.511544	0.594313			3.45	1.84117	7.7661	0.15295	0.214368			3.45	2.59108	16.8087	0.448013	0.796226				3.45	1.20917	5.48741	0.044246	0.29809			3.45	3.44444	3.49154	0.440092	0.466298			3.45	0.770133	8.71469	0.0276335	0.391165
3.5	6.48643	20.6073	0.494527	0.488226			3.5	1.72831	7.14715	0.140474	0.190284			3.5	2.07829	13.8676	0.359349	0.641964				3.5	1.5757	4.1053	0.0779669	0.178445			3.5	3.84018	3.78686	0.490655	0.520837			3.5	0.888029	7.27817	0.0363808	0.275983
3.55	6.55075	20.9537	0.499993	0.49742			3.55	1.4164	6.39508	0.105997	0.16102			3.55	2.42568	11.9722	0.419415	0.542547				3.55	2.03212	3.1971	0.119957	0.0998251			3.55	4.35834	2.98044	0.55686	0.371912			3.55	1.78352	6.83293	0.102821	0.240284
3.6	7.97136	19.438	0.620718	0.457197			3.6	1.03059	7.60272	0.0633508	0.208011			3.6	2.91717	11.3095	0.504396	0.507787				3.6	1.56488	4.23921	0.0769715	0.190037			3.6	4.01687	4.05576	0.51323	0.570495			3.6	1.22738	7.73472	0.0615585	0.31259
3.65	7.04219	14.7636	0.541756	0.333153			3.65	1.27131	6.20901	0.0899591	0.15378			3.65	2.86698	9.68654	0.495717	0.422662				3.65	1.33502	3.71179	0.0558244	0.14438			3.65	3.34517	2.78498	0.427408	0.335816			3.65	1.15601	8.07696	0.0562633	0.340031
3.7	5.53239	14.4417	0.413451	0.324613			3.7	1.5701	5.94679	0.122987	0.143577			3.7	2.25362	9.66171	0.389665	0.42136				3.7	0.952075	2.04395	0.0205939	0			3.7	3.06143	3.63132	0.391155	0.492112			3.7	1.37327	7.39937	0.0723826	0.285701
3.75	4.31535	14.9362	0.310026	0.337733			3.75	0.982263	6.02765	0.058009	0.146723			3.75	3.07875	8.05047	0.532333	0.33685				3.75	1.04588	3.51742	0.0292241	0.127554			3.75	3.04386	2.31218	0.38891	0.248503			3.75	1	7.82921	0.0446884	0.320166
3.8	3.57972	16.2748	0.247511	0.373255			3.8	0.45747	6.70745	0	0.173175			3.8	3.006	10.8509	0.519756	0.483733				3.8	2.00683	4.76138	0.11763	0.23524			3.8	4.473	2.72786	0.571509	0.325267			3.8	1.88118	11.8721	0.110067	0.644329
3.85	4.3387	11.5221	0.31201	0.247135			3.85	0.910989	6.41891	0.0501306	0.161948			3.85	5.0294	10.606	0.869613	0.470888				3.85	1.45998	3.30214	0.0673208	0.108918			3.85	4.90579	3.50112	0.626807	0.468068			3.85	3.26158	9.10409	0.212485	0.422388
3.9	3.81063	11.9527	0.267133	0.258562			3.9	0.924991	5.98993	0.0516784	0.145256			3.9	2.63756	9.70461	0.456049	0.42361				3.9	1.18074	3.15118	0.0416307	0.0958492			3.9	6.17203	2.9721	0.788593	0.370373			3.9	3.07319	7.91108	0.198508	0.326731
3.95	4.05703	12.6341	0.288073	0.276644			3.95	1.4516	6.0998	0.109889	0.149531			3.95	4.18086	10.8547	0.722895	0.483935				3.95	1.73908	2.82945	0.0929976	0.0679987			3.95	4.13859	4.45017	0.528782	0.643331			3.95	2.97204	6.77468	0.191003	0.235613
4	3.53781	8.61154	0.243949	0.169898			4	1.16998	5.14457	0.078759	0.112362			4	3.78009	10.029	0.6536	0.440626				4	0.986044	3.72319	0.0237191	0.145366			4	6.11543	3.82444	0.781361	0.527776			4	3.41185	6.18774	0.223634	0.188551
4.05	4.58727	7.82525	0.333134	0.149033			4.05	1.00238	5.09315	0.0602332	0.110361			4.05	4.66485	9.82237	0.806579	0.429787				4.05	0.968054	4.48232	0.022064	0.211082			4.05	5.56928	2.8653	0.71158	0.35065			4.05	3.36547	6.44206	0.220193	0.208943
4.1	3.49657	8.26037	0.240445	0.160579			4.1	1.07648	4.24729	0.0684238	0.0774479			4.1	1.50669	10.3611	0.260516	0.458045				4.1	0.975738	3.47226	0.0227709	0.123644			4.1	5.26302	3.19797	0.672449	0.412085			4.1	2.8965	7.58286	0.185398	0.300414
4.15	4.09802	9.84292	0.291556	0.202575			4.15	1	4.96557	0.0599696	0.105397			4.15	2.04665	14.0494	0.353877	0.651495				4.15	1.18521	3.29773	0.0420424	0.108536			4.15	4.30133	2.86192	0.549575	0.350026			4.15	3.16089	7.65642	0.205014	0.306312
4.2	5.38703	5.16285	0.401098	0.0783816			4.2	1	4.573	0.0599696	0.0901215			4.2	1.10333	9.98556	0.190772	0.438346				4.2	1.50208	3.71194	0.0711937	0.144393			4.2	4.12706	3.55266	0.527309	0.477585			4.2	3.92307	7.34895	0.261564	0.281659
4.25	2.89345	7.55714	0.18919	0.141918			4.25	0.924031	4.88383	0.0515722	0.102216			4.25	1.35264	12.0703	0.23388	0.547693				4.25	1.65729	3.15791	0.0854727	0.096432			4.25	4.30013	2.00574	0.549422	0.191911			4.25	3.33485	7.93053	0.217921	0.32829
4.3	2.71845	6.19936	0.174319	0.105887			4.3	1.08628	4.84437	0.0695064	0.100681			4.3	1.87123	14.0083	0.323546	0.649341				4.3	1.54242	3.79938	0.0749047	0.151962			4.3	5.59587	2.66882	0.714977	0.314364			4.3	2.31755	8.07041	0.142443	0.339506
4.35	3.99132	7.14459	0.282489	0.130971			4.35	1.1554	6.32555	0.0771469	0.158315			4.35	1.9988	10.5327	0.345604	0.467042				4.35	1.43947	2.99929	0.0654338	0.0827008			4.35	5.11454	2.30021	0.653479	0.246293			4.35	2.81556	7.35719	0.179393	0.282319
4.4	3.98789	5.49269	0.282197	0.0871345			4.4	1.1801	5.15023	0.0798768	0.112582			4.4	1.40956	12.1318	0.243722	0.550919				4.4	1.53248	3.07317	0.0739902	0.0890966			4.4	3.82826	2.95761	0.489132	0.367697			4.4	3.06706	6.62567	0.198053	0.223665
4.45	3.50201	8.62407	0.240907	0.170231			4.45	1.47593	4.47045	0.112578	0.0861313			4.45	3.22745	11.9352	0.558045	0.540605				4.45	1.30311	2.85115	0.0528886	0.0698765			4.45	3.56607	2.5128	0.455632	0.285551			4.45	4.03258	4.81619	0.269688	0.0785791
4.5	4.29675	12.4642	0.308445	0.272135			4.5	1.85864	3.01725	0.154881	0.0295858			4.5	1.9489	11.8598	0.336977	0.536653				4.5	1.26611	3.60993	0.0494844	0.135562			4.5	3.45626	1.60459	0.441603	0.117829			4.5	3.36774	5.73316	0.220361	0.152103
4.55	6.49905	17.8159	0.495599	0.414153			4.55	0.631451	3.01742	0.0192313	0.0295924			4.55	2	12.8085	0.345812	0.58641				4.55	1.35772	3.42978	0.0579128	0.119967			4.55	3.34226	1.19508	0.427036	0.0422036			4.55	2.42087	5.77366	0.150109	0.15535
4.6	5.70945	20.3919	0.428498	0.482509			4.6	0.899774	3.55797	0.048891	0.0506259			4.6	3.07705	13.1637	0.53204	0.605044				4.6	1.52091	2.93036	0.0729263	0.0767337			4.6	1.72176	1.63968	0.219987	0.124311			4.6	3.37055	5.69691	0.22057	0.149196
4.65	6.81787	24.6891	0.522692	0.596545			4.65	0.971683	4.22806	0.0568396	0.0766996			4.65	2.66423	13.2505	0.460661	0.609592				4.65	1.18913	3.48102	0.0424024	0.124403			4.65	2	2.29554	0.255538	0.245429			4.65	2.27428	5.35962	0.139233	0.122152
4.7	8.6835	24.6379	0.681236	0.595185			4.7	0.875902	4.17414	0.0462522	0.0746014			4.7	3.44921	12.4705	0.596388	0.568685				4.7	1.82178	4.28572	0.100606	0.194063			4.7	1.89094	1.14143	0.241603	0.0322969			4.7	4.41565	4.81755	0.29811	0.078688
4.75	9.84365	34.2433	0.779828	0.85008			4.75	0.819047	5.38201	0.0399676	0.121601			4.75	4.39696	11.1176	0.76026	0.497723				4.75	1.23638	2.6659	0.0467496	0.0538404			4.75	2.29961	1.53057	0.293818	0.10416			4.75	3.08533	4.28152	0.199408	0.0357081
4.8	7.85406	35.6959	0.610749	0.888627			4.8	1.45975	5.69004	0.110789	0.133587			4.8	3.38168	11.6221	0.584712	0.524181				4.8	1.25811	3.33393	0.0487485	0.11167			4.8	0.995825	1.77177	0.127235	0.148704			4.8	2.43214	6.17268	0.150945	0.187344
4.85	8.42177	37.9768	0.658994	0.949156			4.85	1.71205	6.30616	0.138677	0.15756			4.85	2.52592	10.4774	0.436746	0.464141				4.85	1.6808	4.4234	0.0876361	0.205982			4.85	1.11732	1.33196	0.142759	0.0674829			4.85	2.0414	4.40788	0.121954	0.0458398
4.9	8.07644	39.8928	0.629647	1			4.9	1.62257	7.90998	0.128787	0.219966			4.9	3.48837	10.3497	0.603159	0.457448				4.9	1.28926	2.77252	0.051615	0.0630698			4.9	0.911125	1.96921	0.116413	0.185166			4.9	2.52585	5.96712	0.157898	0.170862
4.95	8.27777	28.3996	0.646757	0.695009			4.95	1.59573	7.3013	0.12582	0.196282			4.95	3.00566	9.79493	0.519697	0.428347				4.95	1.37562	2.93528	0.0595595	0.0771598			4.95	0.498258	2.48192	0.0636618	0.279849			4.95	2.09428	9.278	0.125877	0.436332
5	6.72749	26.423	0.515013	0.642555			5	1.27486	6.2634	0.0903521	0.155897			5	2.49759	10.46	0.431848	0.46323				5	0.815865	3.32362	0.0080627	0.110777			5	0.752455	1.86462	0.0961402	0.165851			5	2.99265	7.84248	0.192532	0.32123
5.05	7.08958	29.8077	0.545783	0.732376			5.05	1.2572	5.16565	0.0883993	0.113182			5.05	4.01377	12.3677	0.694005	0.563292				5.05	0.728225	3.15304	0	0.0960103			5.05	2.05527	2.4315	0.262599	0.270537			5.05	3.00761	6.46511	0.193642	0.210791
5.1	6.40951	34.1081	0.48799	0.846494			5.1	1.72447	6.23507	0.14005	0.154794			5.1	3.44429	13.8654	0.595538	0.641847				5.1	1.10463	3.58451	0.0346287	0.133361			5.1	1.13878	1.85655	0.1455	0.164359			5.1	2.35021	7.24922	0.144867	0.273662
5.15	9.97542	32.1081	0.791026	0.79342			5.15	1.40856	8.97883	0.105131	0.261556			5.15	1.75569	13.9603	0.303568	0.646824				5.15	1.74036	4.40725	0.0931157	0.204584			5.15	0.85553	0.966545	0.10931	0			5.15	2.87522	8.09015	0.183819	0.341089
5.2	8.25867	34.5927	0.645134	0.859352			5.2	1.57586	9.71733	0.123623	0.290292			5.2	2.0236	15.4701	0.349893	0.726015				5.2	2.48286	4.62197	0.161425	0.223172			5.2	0.991722	1.47693	0.126711	0.0942538			5.2	2.50945	6.91028	0.156681	0.246485
5.25	8.46418	27.4175	0.662599	0.668945			5.25	2	10.892	0.170507	0.336			5.25	3.08144	12.9421	0.5328	0.59342				5.25	2.57486	4.9962	0.169888	0.255567			5.25	0.822708	1.83144	0.105116	0.159722			5.25	2.2745	6.179	0.139249	0.187851
5.3	7.57729	28.177	0.587229	0.689101			5.3	2.8415	10.5641	0.263524	0.323242			5.3	3.32913	10.3151	0.575627	0.455628				5.3	1.761	3.09381	0.0950138	0.0908835			5.3	1.56498	1.59638	0.199955	0.116313			5.3	2.33359	6.84943	0.143634	0.241606
5.35	10.7506	25.4281	0.856898	0.616153			5.35	3.0382	14.2973	0.285265	0.468502			5.35	3.2387	10.4506	0.55999	0.462738				5.35	1.53377	2.87772	0.0741089	0.0721767			5.35	1.4227	1	0.181776	0.00617833			5.35	2.91283	7.74116	0.18661	0.313106
5.4	12.0547	28.2351	0.967723	0.690643			5.4	4.70234	17.043	0.469215	0.575342			5.4	3.59554	9.76015	0.621691	0.426523				5.4	2.05632	4.2107	0.122184	0.187569			5.4	0.972822	1.41521	0.124296	0.0828564			5.4	2.41791	7.17068	0.149889	0.267364
5.45	10.8578	25.4062	0.866007	0.615572			5.45	5.51177	21.9384	0.558687	0.765824			5.45	3.77376	7.54005	0.652506	0.310078				5.45	1.63743	6.57896	0.0836456	0.392583			5.45	1.6164	2.00384	0.206526	0.191561			5.45	3.06339	4.77918	0.19778	0.0756114
5.5	10.7201	27.3326	0.854308	0.666694			5.5	9.4031	20.8999	0.988823	0.725416			5.5	3.44545	8.12972	0.595738	0.341006				5.5	1.09746	5.82838	0.0339695	0.327607			5.5	1.32535	1.42747	0.169338	0.0851206			5.5	3.57531	5.9259	0.235762	0.167557
5.55	9.03037	25.1392	0.710714	0.608489			5.55	6.70637	20.274	0.690734	0.701062			5.55	2.48439	8.784	0.429566	0.375323				5.55	1.41484	4.43441	0.0631683	0.206935			5.55	0.82857	1.58907	0.105865	0.114963			5.55	3.09536	5.89185	0.200152	0.164827
5.6	6.40942	18.2761	0.487982	0.426364			5.6	7.72293	21.6086	0.803101	0.752994			5.6	2.66243	8.14889	0.46035	0.342012				5.6	1.80144	4.01315	0.0987346	0.170468			5.6	1.73196	1.97482	0.22129	0.186202			5.6	2.07528	5.26275	0.124468	0.114384
5.65	4.37095	19.5961	0.31475	0.461393			5.65	7.76367	27.9566	0.807605	1			5.65	3.89296	8.67352	0.673116	0.369529				5.65	2.60269	3.84343	0.172449	0.155776			5.65	1.4416	2.10993	0.184192	0.211153			5.65	2.63859	5.56874	0.166262	0.138919
5.7	5.00013	16.3613	0.368219	0.375551			5.7	5.55319	22.49	0.563265	0.78729			5.7	2.89321	7.16407	0.500254	0.290357				5.7	2.90491	5.01944	0.200253	0.257579			5.7	1.56603	1.83984	0.20009	0.161274			5.7	2.35816	5.64369	0.145456	0.144929
5.75	4.50316	10.6822	0.325986	0.224847			5.75	6.12478	17.8337	0.626447	0.606109			5.75	3.73516	7.9481	0.645831	0.33148				5.75	2.94641	5.95401	0.204071	0.338482			5.75	1.30547	1.5041	0.166798	0.0992725			5.75	2.87945	5.42206	0.184133	0.127158
5.8	3.95789	11.1103	0.279648	0.236207			5.8	5.1227	16.9481	0.51568	0.571647			5.8	2.74273	7.88327	0.474235	0.32808				5.8	2.33268	3.63671	0.147608	0.13788			5.8	1.36249	2.39878	0.174083	0.264496			5.8	2.86263	5.94844	0.182885	0.169364
5.85	3.70492	9.2046	0.258151	0.185636			5.85	5.69374	13.3978	0.578801	0.433504			5.85	3.17989	9.72119	0.549821	0.42448				5.85	3.97221	3.76683	0.298444	0.149144			5.85	0.832045	1.4136	0.106309	0.0825586			5.85	2.16738	6.28529	0.131301	0.196373
5.9	2.66003	5.12239	0.169354	0.0773079			5.9	5.95359	11.3084	0.607524	0.352204			5.9	3.03128	11.4493	0.524127	0.515122				5.9	5.77753	5.40663	0.464531	0.291097			5.9	1	2.60334	0.127769	0.302272			5.9	2.30786	7.38319	0.141724	0.284404
5.95	2.07961	5.08674	0.12003	0.076362			5.95	5.81022	10.8403	0.591676	0.333987			5.95	3.46528	12.4184	0.599166	0.565949				5.95	4.3579	6.67741	0.333927	0.401105			5.95	0.843056	3.28741	0.107716	0.428601			5.95	2.30725	6.81305	0.141679	0.238689
6	2.03901	4.31294	0.116579	0.0558279			6	5.83657	9.84531	0.594589	0.295272			6	1.89218	11.3894	0.327169	0.51198				6	4.87249	6.69103	0.381268	0.402284			6	0.708626	3.33953	0.0905403	0.438226			6	1.95423	8.04025	0.115487	0.337088
6.05	1.40798	2.97279	0.0629538	0.0202649			6.05	5.22825	10.7527	0.527348	0.330579			6.05	1.98797	9.56955	0.343731	0.416526				6.05	6.1661	6.62757	0.500279	0.39679			6.05	0.94367	3.14284	0.120572	0.401903			6.05	2.37702	8.86585	0.146856	0.403285
6.1	2.06891	4.59995	0.11912	0.0634441			6.1	3.62036	10.7012	0.349616	0.328577			6.1	2.11693	7.28741	0.36603	0.296826				6.1	9.2738	8.1205	0.786184	0.526029			6.1	0.38295	3.18501	0.048929	0.40969			6.1	3.41233	7.92124	0.22367	0.327545
6.15	2.65523	4.97462	0.168946	0.0733868			6.15	4.17584	11.0611	0.411017	0.342578			6.15	1.94916	8.04917	0.337021	0.336781				6.15	6.1007	7.17518	0.494262	0.444195			6.15	0.933882	3.1123	0.119321	0.396264			6.15	4.49438	6.37588	0.303951	0.203637
6.2	2.44372	4.78356	0.150972	0.0683167			6.2	4.43982	13.0262	0.440197	0.419042			6.2	2.11067	7.78748	0.364947	0.323055				6.2	7.58038	7.15694	0.630391	0.442617			6.2	0.421457	2.80014	0.053849	0.338616			6.2	4.24552	6.2619	0.285488	0.194497
6.25	2.333	6.19024	0.141562	0.105645			6.25	4.59116	19.6189	0.456925	0.675572			6.25	2.54364	6.24551	0.43981	0.242178				6.25	6.24055	6.24032	0.507129	0.363268			6.25	0.508196	2.71246	0.0649315	0.322424			6.25	4.0763	5.022	0.272932	0.0950808
6.3	1.54569	6.40679	0.0746565	0.111392			6.3	4.30978	18.0503	0.425823	0.614535			6.3	1.91223	8.47373	0.330636	0.35905				6.3	8.74646	9.51623	0.73767	0.646853			6.3	0.914625	2.21589	0.11686	0.230721			6.3	4.12177	4.52045	0.276306	0.0548662
6.35	1.87957	6.5096	0.10303	0.11412			6.35	4.3025	21.9115	0.425017	0.764777			6.35	2.26343	6.96949	0.39136	0.280151				6.35	7.97002	8.90934	0.666238	0.594316			6.35	1.18399	1.99881	0.151277	0.190631			6.35	5.69946	5.7952	0.393362	0.157077
6.4	1.95888	6.23639	0.109769	0.10687			6.4	5.49946	23.4978	0.557326	0.826504			6.4	2.34574	8.42387	0.405593	0.356434				6.4	5.93426	10.7215	0.47895	0.75119			6.4	1.12108	2.58566	0.143239	0.299006			6.4	5.86586	6.72174	0.405708	0.231368
6.45	2.57487	6.5631	0.162117	0.11554			6.45	5.7917	24.5853	0.589629	0.86882			6.45	2.19003	9.42817	0.378669	0.409111				6.45	5.30244	12.9504	0.420823	0.944142			6.45	0.506235	3.356	0.064681	0.441268			6.45	6.56962	7.2656	0.457923	0.274976
6.5	2.26895	5.6327	0.13612	0.09085			6.5	5.93239	22.1555	0.605181	0.774274			6.5	2.22626	9.47265	0.384933	0.411444				6.5	4.9541	12.1425	0.388776	0.874204			6.5	0.5635	1.44935	0.0719977	0.0891608			6.5	7.87235	8.78777	0.554578	0.397024
6.55	3.62413	4.14999	0.251285	0.0515037			6.55	7.79335	18.4438	0.810886	0.629849			6.55	2.4506	8.81471	0.423724	0.376934				6.55	2.79774	6.49092	0.190393	0.384961			6.55	0.633211	2.10171	0.0809045	0.209634			6.55	6.71953	9.20067	0.469045	0.430132
6.6	2.32139	3.55569	0.140576	0.035733			6.6	7.12455	22.706	0.736958	0.795694			6.6	2.26957	8.45723	0.392422	0.358184				6.6	3.34662	6.4074	0.240889	0.377731			6.6	0.814371	1.5918	0.104051	0.115469			6.6	6.35657	6.93541	0.442116	0.248501
6.65	2.37486	3.28597	0.14512	0.0285755			6.65	7.53928	21.9566	0.782801	0.766532			6.65	2.05816	8.4857	0.355868	0.359678				6.65	3.66612	5.9814	0.270284	0.340853			6.65	1.50089	1.98127	0.191767	0.187393			6.65	5.25291	7.48813	0.36023	0.292818
6.7	1.77054	3.02246	0.0937643	0.0215828			6.7	7.44327	21.3747	0.772189	0.743892			6.7	2.05866	7.07307	0.355954	0.285584				6.7	2.33693	5.65224	0.147999	0.312359			6.7	0.43251	1.58115	0.0552612	0.113502			6.7	4.49264	6.8019	0.303823	0.237795
6.75	2.70864	4.40842	0.173485	0.0583617			6.75	5.33741	19.9182	0.539414	0.687219			6.75	2.46186	6.75066	0.42567	0.268674				6.75	1.95955	5.40721	0.11328	0.291148			6.75	0	1.68736	0	0.133115			6.75	5.82023	5.69979	0.402322	0.149427
6.8	1.95991	2.98884	0.109857	0.0206906			6.8	6.86579	19.7697	0.708356	0.681437			6.8	2.50635	6.87366	0.433362	0.275125				6.8	2.74362	4.86748	0.185414	0.244425			6.8	0.41414	1.72553	0.0529142	0.140165			6.8	6.10455	6.25555	0.423417	0.193988
6.85	2.57125	3.75812	0.16181	0.0411048			6.85	7.46197	15.8387	0.774256	0.528481			6.85	1.96494	9.49256	0.339749	0.412488				6.85	1.99468	3.47426	0.116512	0.123818			6.85	0.551695	1.50606	0.0704893	0.0996341			6.85	7.97476	7.87181	0.562176	0.323582
6.9	1.77543	3.71371	0.0941797	0.0399263			6.9	7.37797	16.1635	0.764971	0.541118			6.9	1.54041	8.35388	0.266346	0.352763				6.9	2.35862	5.68212	0.149994	0.314946			6.9	0.688778	2.14137	0.0880043	0.216958			6.9	6.3486	7.84552	0.441525	0.321474
6.95	1.70017	3.93376	0.0877843	0.0457657			6.95	8.36269	24.9444	0.873818	0.882793			6.95	2.1442	8.33443	0.370744	0.351743				6.95	1.93439	4.96664	0.110965	0.253009			6.95	0.457941	3.3471	0.0585105	0.439625			6.95	5.18624	7.85858	0.355284	0.322521
7	1.09313	3.93507	0.0361968	0.0458003			7	8.33512	22.7311	0.870771	0.796669			7	1.37541	13.6956	0.237817	0.632939				7	2.48962	4.51756	0.162046	0.214133			7	0.432113	3.44471	0.0552106	0.457651			7	4.77738	7.67163	0.324949	0.307532
7.05	1	3.38272	0.0282827	0.0311428			7.05	6.64703	21.0528	0.684175	0.731364			7.05	2.52652	12.5389	0.436851	0.572272				7.05	2.16581	3.4564	0.132257	0.122271			7.05	0.148552	2.93573	0.0189803	0.363656			7.05	6.47077	8.7442	0.450589	0.393532
7.1	1.30537	3.26741	0.0542335	0.0280829			7.1	6.62435	21.6707	0.681668	0.755408			7.1	1.84583	10.835	0.319155	0.482902				7.1	1.15128	3.1084	0.0389204	0.0921463			7.1	0.617583	1.70641	0.0789078	0.136633			7.1	4.54626	9.67796	0.307801	0.468401
7.15	1.65165	5.07119	0.0836611	0.0759493			7.15	8.69719	24.6128	0.910793	0.869889			7.15	2.25259	13.5512	0.389485	0.625365				7.15	1.83914	3.0806	0.102203	0.0897396			7.15	0.364946	1.70339	0.0466287	0.136076			7.15	3.85712	9.38678	0.256671	0.445054
7.2	1.27338	5.14825	0.0515149	0.0779944			7.2	6.37731	21.5192	0.654361	0.749515			7.2	3.06881	10.9699	0.530614	0.489975				7.2	1.55709	4.06093	0.076255	0.174604			7.2	0.30039	1.93814	0.0383805	0.179427			7.2	3.13087	7.72477	0.202787	0.311792
7.25	1.32352	4.12571	0.0557762	0.0508593			7.25	7.11912	17.43	0.736358	0.590401			7.25	2.50896	10.8162	0.433813	0.481915				7.25	1.19739	2.6519	0.043163	0.0526285			7.25	0.218088	1.32339	0.0278649	0.065899			7.25	4.48597	7.3388	0.303328	0.280844
7.3	1.487	5.1364	0.069669	0.0776797			7.3	7.02293	16.2793	0.725725	0.545624			7.3	3.1765	10.8791	0.549236	0.485215				7.3	1.83744	3.17874	0.102046	0.0982352			7.3	0.350865	1.70546	0.0448296	0.136457			7.3	4.12416	8.24657	0.276484	0.35363
7.35	1.09943	4.67904	0.0367322	0.0655429			7.35	6.35804	20.399	0.652231	0.705926			7.35	2.61458	12.8369	0.452076	0.587898				7.35	1.38625	3.49878	0.0605379	0.12594			7.35	0.36815	2.84089	0.047038	0.346141			7.35	3.76743	7.14654	0.250016	0.265429
7.4	0.97197	4.04267	0.0259007	0.0486559			7.4	5.78812	23.855	0.589234	0.8404			7.4	4.44734	14.8692	0.768971	0.694497				7.4	1.99881	2.31379	0.116892	0.0233592			7.4	0.310781	4.48806	0.0397082	0.650329			7.4	3.13807	7.14982	0.203321	0.265692
7.45	0.979847	4.48192	0.0265701	0.060312			7.45	6.37705	20.1526	0.654332	0.696339			7.45	3.26016	14.1808	0.563701	0.658391				7.45	1.30849	2.5875	0.053384	0.0470535			7.45	0.347777	4.33429	0.044435	0.621932			7.45	4.47705	8.16497	0.302666	0.347088
7.5	0.736484	4.32555	0.00588877	0.0561624			7.5	6.7667	20.8489	0.697403	0.723432			7.5	5.47258	13.1111	0.946242	0.602283				7.5	1.55439	4.13166	0.0760064	0.180727			7.5	0.186736	3.9056	0.0238591	0.542764			7.5	2.89807	7.80038	0.185514	0.317854
7.55	0.858496	4.97044	0.0162575	0.0732758			7.55	4.62448	20.3398	0.460609	0.70362			7.55	4.79163	13.1567	0.8285	0.604675				7.55	1.37868	2.68612	0.0598409	0.0555907			7.55	0.741738	2.70354	0.094771	0.320776			7.55	4.09414	9.50786	0.274256	0.454762
7.6	1	5.93899	0.0282827	0.0989777			7.6	5.18971	24.6551	0.523087	0.871534			7.6	3.04251	11.4847	0.526067	0.516975				7.6	1.66098	3.74907	0.0858122	0.147607			7.6	0.514144	2.92225	0.0656915	0.361165			7.6	3.15484	9.96287	0.204565	0.491245
7.65	0.994462	4.39027	0.0278121	0.05788			7.65	6.42318	24.4655	0.659431	0.864157			7.65	2.98109	14.0903	0.515447	0.653642				7.65	2.04901	3.65858	0.12151	0.139774			7.65	0.38471	3.05958	0.0491539	0.386527			7.65	3.6012	7.64869	0.237682	0.305692
7.7	1.1749	3.87372	0.0431461	0.0441724			7.7	6.1613	20.3838	0.630483	0.705333			7.7	2.49835	13.2688	0.431979	0.610555				7.7	2.05526	4.57528	0.122086	0.21913			7.7	0.297448	2.72088	0.0380045	0.323978			7.7	3.86131	6.70211	0.256981	0.229794
7.75	0.667189	5.72542	0	0.0933103			7.75	6.76887	20.0899	0.697642	0.693897			7.75	2.90176	11.978	0.501732	0.542848				7.75	2.37609	3.89684	0.151602	0.160399			7.75	0.823327	3.78552	0.105196	0.520588			7.75	3.40312	5.94791	0.222986	0.169321
7.8	1.05933	4.31448	0.0333248	0.0558687			7.8	6.22731	17.7137	0.63778	0.601439			7.8	3.05095	9.29023	0.527527	0.401876				7.8	2.3962	4.9319	0.153452	0.250001			7.8	0.844333	3.73671	0.107879	0.511575			7.8	2.81113	9.07595	0.179064	0.420131
7.85	0.971448	3.87375	0.0258564	0.0441732			7.85	6.55828	18.12	0.674365	0.617247			7.85	4.63467	9.45669	0.801361	0.410607				7.85	3.2696	4.88271	0.233804	0.245743			7.85	0.808639	3.10951	0.103319	0.395748			7.85	3.41689	6.77695	0.224008	0.235794
7.9	0.902994	4.84888	0.0200391	0.07005			7.9	6.51776	17.7974	0.669886	0.604693			7.9	3.01913	9.18493	0.522025	0.396353				7.9	4.44097	3.32265	0.341569	0.110693			7.9	0.517438	3.58328	0.0661125	0.483241			7.9	3.6468	6.74549	0.241066	0.233272
7.95	0.999955	4.26759	0.0282789	0.0546243			7.95	6.27321	24.9775	0.642854	0.88408			7.95	2.5392	10.0203	0.439043	0.440169				7.95	2.50345	4.21889	0.163318	0.188279			7.95	0.590476	4.19521	0.0754443	0.596248			7.95	5.01427	5.30597	0.342524	0.11785
8	1.35576	3.43299	0.0585153	0.032477			8	5.69382	20.5248	0.57881	0.710823			8	2.29229	10.8624	0.396351	0.484336				8	1.96138	4.66871	0.113449	0.227218			8	0.816525	3.59486	0.104326	0.485379			8	7.10672	3.90968	0.497773	0.00589384
8.05	0.945053	4.12623	0.0236132	0.0508732			8.05	7.81526	17.2672	0.813308	0.584063			8.05	2.85054	10.4695	0.492875	0.463728				8.05	2.88457	3.93154	0.198382	0.163403			8.05	1.08551	4.88805	0.138694	0.724196			8.05	7	4.81419	0.489855	0.0784183
8.1	1.01483	4.04599	0.0295432	0.048744			8.1	6.12638	17.7559	0.626623	0.603079			8.1	2.90109	8.59258	0.501615	0.365284				8.1	3.04127	4.3517	0.212798	0.199775			8.1	1.01346	3.31266	0.129488	0.433265			8.1	6.57007	6.15667	0.457956	0.18606
8.15	1.87483	3.71578	0.102627	0.0399813			8.15	6.87104	18.9735	0.708936	0.650457			8.15	2.69212	8.74933	0.465483	0.373505				8.15	3.7927	7.33532	0.281929	0.458058			8.15	0.415138	1.92136	0.0530416	0.176328			8.15	6.09856	6.45383	0.422973	0.209887
8.2	1.07722	4.14675	0.0348449	0.0514178			8.2	8.54024	19.4261	0.893444	0.668071			8.2	2.87541	6.9382	0.497176	0.27851				8.2	4.2087	7.52586	0.3202	0.474553			8.2	0.394561	2.4447	0.0504126	0.272976			8.2	5.02104	7.91178	0.343027	0.326787
8.25	1.86538	4.04273	0.101824	0.0486575			8.25	7.22993	18.0177	0.748607	0.613268			8.25	2.15834	6.37646	0.373189	0.249046				8.25	6.08453	7.10078	0.492774	0.437755			8.25	0.684085	3.70401	0.0874047	0.505537			8.25	4.63521	5.34023	0.3144	0.120597
8.3	1.68903	5.63882	0.0868375	0.0910125			8.3	6.43724	19.144	0.660985	0.657094			8.3	2.61906	6.72922	0.45285	0.267549				8.3	6.12424	6.44198	0.496428	0.380725			8.3	0.960164	3.65857	0.122679	0.497145			8.3	5.30112	4.19685	0.363807	0.0289196
8.35	1.39268	7.86884	0.0616532	0.15019			8.35	7.59504	16.7175	0.788965	0.562677			8.35	3.28298	10.1896	0.567647	0.449048				8.35	7.97239	9.23488	0.666455	0.622498			8.35	0.595622	2.97577	0.0761019	0.371051			8.35	7.47769	4.56864	0.525296	0.0587301
8.4	2.20435	7.07403	0.13063	0.129098			8.4	5.0101	20.3	0.503233	0.702072			8.4	3.53272	7.83769	0.610827	0.325689				8.4	7.36163	8.87714	0.610267	0.591529			8.4	0.495086	2.66675	0.0632565	0.313981			8.4	5.40061	5.76242	0.371189	0.154448
8.45	1.65304	7.38009	0.0837787	0.13722			8.45	6.2392	17.3424	0.639095	0.586992			8.45	2.33168	9.93056	0.403161	0.435461				8.45	7.65447	10.1969	0.637207	0.705777			8.45	0.540542	2.54629	0.0690644	0.291737			8.45	6.74271	6.34884	0.470765	0.201468
8.5	2.26765	7.1418	0.136009	0.130896			8.5	7.59889	23.1613	0.789391	0.81341			8.5	2.50288	10.9011	0.432763	0.486369				8.5	6.3158	7.72275	0.514052	0.491597			8.5	0.31627	2.78008	0.0404094	0.334911			8.5	8.16473	6.49358	0.576271	0.213074
8.55	2.96248	6.84949	0.195057	0.12314			8.55	8.21148	19.4755	0.857104	0.669992			8.55	1.90633	11.0016	0.329615	0.491638				8.55	8.88804	7.92013	0.750694	0.508683			8.55	0.41343	4.51296	0.0528235	0.654928			8.55	7.15819	5.87428	0.501591	0.163418
8.6	4.19011	7.68861	0.299382	0.145407			8.6	7.48364	18.8248	0.776651	0.644673			8.6	2.38782	12.2671	0.412868	0.558017				8.6	6.08076	7.37306	0.492428	0.461325			8.6	0.669635	3.67697	0.0855585	0.500542			8.6	7.74563	5.53024	0.545176	0.135832
8.65	3.8569	6.86729	0.271066	0.123612			8.65	7.65503	18.1238	0.795597	0.617396			8.65	1.74868	11.3522	0.302358	0.510027				8.65	9.94918	3.22048	0.848318	0.101848			8.65	0.708849	3.92982	0.0905688	0.547237			8.65	9.08735	6.56786	0.644724	0.219029
8.7	2.38543	7.60557	0.146018	0.143203			8.7	7.2592	17.2591	0.751842	0.583751			8.7	1.82116	10.4133	0.314889	0.460783				8.7	11.403	4.59867	0.982071	0.221154			8.7	0.601818	3.64729	0.0768935	0.495062			8.7	8.79582	6.60169	0.623094	0.221743
8.75	2.40858	4.55372	0.147985	0.0622173			8.75	5.59219	15.2719	0.567576	0.506426			8.75	2.07339	9.61461	0.358502	0.41889				8.75	7.61046	4.02184	0.633158	0.17122			8.75	0.591669	2.54817	0.0755968	0.292083			8.75	8.75911	8.80631	0.62037	0.398511
8.8	1.72557	4.56609	0.0899429	0.0625456			8.8	6.18804	12.9494	0.633439	0.416056			8.8	3.07174	9.68793	0.531122	0.422735				8.8	7.4602	3.00912	0.619334	0.0835519			8.8	0.188873	3.00058	0.0241321	0.375632			8.8	7.85238	11.5852	0.553096	0.621329
8.85	1.27644	3.35272	0.0517749	0.0303469			8.85	7.28925	16.0113	0.755164	0.535196			8.85	2.01569	8.25163	0.348525	0.3474				8.85	8.60539	4.17084	0.724691	0.184118			8.85	0.713119	2.76115	0.0911143	0.331416			8.85	7.9658	9.05977	0.561511	0.418834
8.9	1.09595	3.81586	0.0364365	0.0426369			8.9	7.24572	16.0092	0.750352	0.535115			8.9	3.24603	6.77284	0.561258	0.269837				8.9	9.04502	4.53465	0.765136	0.215612			8.9	0.48278	1.75102	0.0616842	0.144872			8.9	6.72714	10.113	0.46961	0.503283
8.95	1.1018	4.1308	0.036934	0.0509946			8.95	8.03949	13.9066	0.838094	0.453302			8.95	3.45485	7.17826	0.597363	0.291102				8.95	7.83941	5.30113	0.654221	0.281964			8.95	0.290778	3.00914	0.0371524	0.377212			8.95	8.20939	11.6487	0.579584	0.626421
9	1.01577	2.91491	0.0296233	0.0187289			9	5.95563	17.2796	0.607749	0.584545			9	3.8692	7.52591	0.669007	0.309336				9	6.17921	6.13997	0.501485	0.354581			9	0.681387	4.0346	0.0870599	0.566587			9	9.26631	8.85167	0.658002	0.402148
9.05	0.837875	2.6984	0.0145051	0.0129834			9.05	5.74351	11.6261	0.584302	0.364563			9.05	3.2979	8.51017	0.570226	0.360961				9.05	5.62839	6.78879	0.45081	0.410746			9.05	0.255406	3.67384	0.0326329	0.499964			9.05	8.80377	8.11759	0.623684	0.343289
9.1	0.975509	2.55288	0.0262015	0.00912169			9.1	5.35289	15.0806	0.541124	0.498983			9.1	3.24267	11.0631	0.560676	0.494865				9.1	5.29508	6.6371	0.420146	0.397615			9.1	0.578711	4.90104	0.0739412	0.726595			9.1	8.57438	6.43987	0.606665	0.208767
9.15	1.27783	2.48451	0.0518931	0.00730744			9.15	6.0126	17.3396	0.614047	0.586881			9.15	4.04347	10.2284	0.69914	0.451085				9.15	5.56745	6.13451	0.445203	0.354108			9.15	0.342517	3.00432	0.043763	0.376322			9.15	7.53373	5.33651	0.529455	0.120298
9.2	0.979411	2.20914	0.0265331	0			9.2	4.98613	15.1785	0.500584	0.502792			9.2	3.38782	10.5514	0.585773	0.468024				9.2	4.21657	5.95521	0.320924	0.338587			9.2	0.701303	2.98275	0.0896046	0.372338			9.2	9.94044	6.31723	0.708018	0.198934
9.25	1.4945	4.70641	0.0703056	0.0662693			9.25	5.64026	14.0403	0.572889	0.458502			9.25	3.30858	9.51524	0.572073	0.413677				9.25	4.45722	4.51572	0.343064	0.213974			9.25	0.790896	3.12198	0.101052	0.398052			9.25	11.9694	8.31169	0.858559	0.358852
9.3	0.96587	3.35229	0.0253823	0.0303353			9.3	5.79219	14.2243	0.589684	0.465663			9.3	5.78349	7.55586	1	0.310907				9.3	5.34941	4.40904	0.425145	0.204739			9.3	0.408497	3.60998	0.0521932	0.488172			9.3	11.4209	8.39241	0.817861	0.365324
9.35	0.98183	3.06875	0.0267386	0.0228111			9.35	7.92366	14.2176	0.825289	0.4654			9.35	5.00201	9.71164	0.864877	0.423979				9.35	4.824	3.72801	0.376807	0.145784			9.35	0.141	3.38934	0.0180154	0.447426			9.35	10.7208	10.1893	0.765915	0.509399
9.4	0.906473	2.52764	0.0203347	0.00845189			9.4	6.47996	14.48	0.665708	0.475612			9.4	5.07439	10.9147	0.877391	0.487079				9.4	4.52001	3.3116	0.34884	0.109737			9.4	0.299447	2.80278	0.0382599	0.339103			9.4	12.4001	13.5123	0.890511	0.77584
9.45	1.19988	2.64343	0.0452687	0.0115246			9.45	7.6407	17.8242	0.794012	0.60574			9.45	3.06056	11.3989	0.529188	0.512478				9.45	5.14816	4.10745	0.406629	0.178631			9.45	0.564121	2.84899	0.0720771	0.347637			9.45	11.8828	10.2922	0.852131	0.517651
9.5	1.26726	2.30265	0.0509948	0.00248145			9.5	6.87158	19.9466	0.708996	0.688322			9.5	2.85329	13.1738	0.49335	0.605569				9.5	4.20042	5.19464	0.319438	0.272746			9.5	0.640278	4.19911	0.0818075	0.596968			9.5	13.8758	9.43936	1	0.44927
9.55	1.44688	3.10846	0.0662591	0.0238649			9.55	6.83502	21.3416	0.704955	0.742602			9.55	3.35557	16.2169	0.580198	0.765181				9.55	3.56235	5.38126	0.260737	0.288901			9.55	0.808259	2.86595	0.10327	0.350769			9.55	10.7287	10.1751	0.766507	0.508264
9.6	1.00593	3.48237	0.0287868	0.0337872			9.6	7.43267	21.8997	0.771017	0.764319			9.6	2.88966	15.1883	0.49964	0.711231				9.6	2.32381	2.72598	0.146792	0.0590412			9.6	0.504558	2.75296	0.0644668	0.329902			9.6	9.59478	10.1383	0.682373	0.50531
9.65	0.884619	3.12374	0.0184775	0.0242705			9.65	7.68718	20.7794	0.79915	0.720728			9.65	1.89689	13.8941	0.327983	0.643354				9.65	2.14692	2.81239	0.130519	0.0665217			9.65	0.680809	1.92892	0.0869862	0.177725			9.65	7.34918	6.02904	0.515762	0.175826
9.7	0.849162	3.46378	0.0154643	0.0332939			9.7	7.24787	23.0577	0.75059	0.809379			9.7	3.01029	10.5596	0.520497	0.468453				9.7	1.77238	3.01827	0.0960611	0.0843441			9.7	0.582668	1.53114	0.0744467	0.104266			9.7	7.06419	8.70948	0.494617	0.390747
9.75	1.38575	4.64669	0.0610645	0.0646846			9.75	7.60648	20.3223	0.79023	0.70294			9.75	3.15162	8.2361	0.544934	0.346586				9.75	1.98873	3.15121	0.115965	0.0958525			9.75	0.833516	2.21865	0.106497	0.231229			9.75	4.96553	7.58748	0.338909	0.300784
9.8	2.4492	4.45761	0.151438	0.0596669			9.8	5.71495	20.0206	0.581146	0.691201			9.8	1.93418	7.17873	0.334431	0.291126				9.8	2.9242	2.51468	0.202028	0.0407493			9.8	0.295982	3.60185	0.0378172	0.486671			9.8	2.94271	7.51776	0.188826	0.295194
9.85	1.35979	4.33505	0.0588581	0.0564145			9.85	6.82303	19.3934	0.703629	0.666796			9.85	1.53682	4.92896	0.265725	0.173124				9.85	2.68492	3.12734	0.180014	0.0937855			9.85	0.720297	3.47776	0.0920315	0.463754			9.85	2.16735	7.92783	0.1313	0.328074
9.9	1.89858	5.3239	0.104645	0.0826553			9.9	8.20475	17.6496	0.85636	0.598945			9.9	2.47628	6.47575	0.428163	0.254254				9.9	2.96744	4.38531	0.206005	0.202685			9.9	0.24456	2.39269	0.0312472	0.263371			9.9	2.65291	9.59707	0.167325	0.461915
9.95	1.47416	4.37117	0.0685775	0.057373			9.95	7.5562	16.1412	0.784671	0.540251			9.95	1.38996	3.8323	0.240333	0.115604				9.95	1.93697	3.21808	0.111204	0.101641			9.95	0.506968	3.24042	0.0647747	0.419924			9.95	2.41727	8.8561	0.149842	0.402504
10	1.27804	3.75383	0.051911	0.0409909			10	5.19017	20.4326	0.523138	0.707233			10	1.65625	3.96134	0.286376	0.122372				10	2.31909	4.19152	0.146358	0.185909			10	0.494989	5.08896	0.0632442	0.761299			10	1.43471	8.55888	0.0769417	0.378672
10.05	1.05005	3.85408	0.0325358	0.0436512			10.05	4.61039	22.089	0.45905	0.771686			10.05	1.44943	5.4189	0.250616	0.198822				10.05	3.44042	4.17299	0.24952	0.184304			10.05	0.455138	4.88505	0.0581524	0.723643			10.05	1.39571	7.25029	0.0740482	0.273748
10.1	1.4237	3.94431	0.0642896	0.0460456			10.1	6.9867	22.6215	0.721721	0.792404			10.1	2.38071	7.03448	0.411639	0.28356				10.1	3.08811	4.46755	0.217107	0.209804			10.1	0.866614	3.61523	0.110726	0.489142			10.1	1.91506	7.0426	0.112581	0.257095
10.15	1.24643	2.55815	0.0492244	0.00926154			10.15	7.94721	24.4827	0.827893	0.864825			10.15	2.11141	6.31369	0.365076	0.245754				10.15	2.28917	4.58797	0.143605	0.220229			10.15	0.441556	2.46288	0.0564171	0.276333			10.15	1.2507	6.9374	0.0632893	0.24866
10.2	2.48658	2.57433	0.154614	0.00969097			10.2	7.08197	20.4306	0.732252	0.707157			10.2	1.59833	7.74503	0.276361	0.320829				10.2	2.40576	7.13016	0.154332	0.440298			10.2	0.35833	3.17615	0.0457834	0.408054			10.2	1.76935	5.60534	0.10177	0.141854
10.25	1.29869	2.54553	0.0536658	0.00892677			10.25	7.20019	21.8019	0.745319	0.760514			10.25	2.02527	4.6585	0.350182	0.158938				10.25	3.38469	6.56192	0.244392	0.391108			10.25	0.42439	3.70621	0.0542238	0.505942			10.25	1.62654	5.15763	0.091174	0.105956
10.3	1.41793	2.62567	0.0637993	0.0110532			10.3	9.50422	18.6979	1	0.639736			10.3	2.19256	6.631	0.379107	0.262397				10.3	3.11961	6.75653	0.220005	0.407954			10.3	0.195494	2	0.0249781	0.190851			10.3	1.65275	6.9088	0.0931187	0.246367
10.35	1.63495	3.66467	0.0822415	0.038625			10.35	6.00173	21.4307	0.612846	0.746071			10.35	3.39686	3.98747	0.587338	0.123743				10.35	4.05121	6.78484	0.305712	0.410405			10.35	0.721652	4.75976	0.0922045	0.700505			10.35	1.09433	5.51716	0.0516868	0.134784
10.4	1.49559	2.36485	0.0703984	0.00413191			10.4	4.66079	21.5451	0.464622	0.750522			10.4	4.15291	3.71748	0.718062	0.109581				10.4	3.9789	5.77191	0.299059	0.322719			10.4	0.125666	1.98594	0.0160561	0.188255			10.4	1.26947	7.31309	0.0646814	0.278783
10.45	2.27061	2.73263	0.136261	0.0138916			10.45	4.2575	25.2905	0.420043	0.896259			10.45	4.01182	4.01698	0.693667	0.12529				10.45	3.92229	4.96454	0.293851	0.252827			10.45	0.696892	2.98764	0.089041	0.373242			10.45	1.28118	8.35196	0.0655504	0.362081
10.5	2.13779	3.55082	0.124974	0.0356038			10.5	3.57014	19.6527	0.344065	0.676886			10.5	2.6365	4.14519	0.455867	0.132015				10.5	4.88665	7.18999	0.382571	0.445477			10.5	0.73231	2.9038	0.0935664	0.35776			10.5	1.32646	7.04529	0.0689101	0.257311
10.55	2.45799	5.23299	0.152184	0.0802429			10.55	2.42245	20.2651	0.217203	0.700716			10.55	2.0225	4.54121	0.349702	0.152786				10.55	6.90184	6.89408	0.567966	0.419862			10.55	0.764133	3.89631	0.0976323	0.541049			10.55	1.23903	8.75595	0.0624233	0.394473
10.6	1.69528	3.95163	0.0873684	0.0462399			10.6	2.52984	14.3104	0.229073	0.469013			10.6	1.79959	4.59622	0.311159	0.155672				10.6	4.97241	7.72056	0.39046	0.491407			10.6	0.754456	2.54017	0.096396	0.290607			10.6	1.98194	10.7154	0.117543	0.551585
10.65	1.55994	2.76856	0.0758667	0.0148453			10.65	4.14043	10.0515	0.407103	0.303296			10.65	1.45183	3.83568	0.251031	0.115781				10.65	5.14439	5.20031	0.406283	0.273237			10.65	0.742683	2.74646	0.0948917	0.328703			10.65	2.47384	11.8998	0.154039	0.646548
10.7	1.65121	5.89301	0.0836233	0.0977577			10.7	1.49369	10.8686	0.11454	0.33509			10.7	1.28442	2.38914	0.222084	0.0399089				10.7	5.51165	7.19057	0.44007	0.445528			10.7	0.710788	2.8487	0.0908164	0.347583			10.7	1.56293	11.2642	0.0864546	0.595586
10.75	1.83589	4.43691	0.0993177	0.0591177			10.75	1.39813	10.9621	0.103978	0.338729			10.75	1.40584	2.47656	0.243078	0.0444944				10.75	6.24505	7.11836	0.507542	0.439277			10.75	0.0649494	3.07581	0.00829851	0.389524			10.75	1.38417	10.71	0.0731913	0.551152
10.8	1.13895	3.18841	0.0400908	0.0259867			10.8	1.24241	9.77645	0.0867647	0.292592			10.8	1	2.21735	0.172906	0.0308988				10.8	7.07769	6.66936	0.584144	0.400408			10.8	0.0234786	3.76312	0.00299983	0.516452			10.8	1.43454	8.40573	0.0769286	0.366392
10.85	1.58605	3.15886	0.078086	0.0252025			10.85	0.9007	9.56389	0.0489933	0.284322			10.85	1.14989	1.70438	0.198823	0.00399291				10.85	8.97468	8.50965	0.758665	0.559717			10.85	0.544214	2.76278	0.0695335	0.331716			10.85	1.08608	9.99904	0.0510749	0.494146
10.9	1.58614	3.39114	0.0780936	0.0313663			10.9	1.14717	6.55513	0.0762376	0.167248			10.9	0.891777	1.92465	0.154194	0.0155463				10.9	10.2539	7.45269	0.876352	0.468219			10.9	0.364645	1.65958	0.0465902	0.127985			10.9	1.31105	11.4518	0.0677664	0.61063
10.95	2.11281	3.89757	0.12285	0.0448052			10.95	1.27979	7.78923	0.090897	0.215268			10.95	0.675035	2.37909	0.116718	0.0393821				10.95	11.5979	8.95428	1	0.598207			10.95	0.478827	2.57455	0.0611791	0.296956			10.95	1.26987	8.43135	0.064711	0.368447
11	2.31676	3.03013	0.140182	0.0217863			11	0.942371	6.64292	0.0535995	0.170664			11	0.714356	2.41135	0.123516	0.041074				11	10.0155	8.9918	0.854422	0.601455			11	0.815969	3.34531	0.104255	0.439294			11	2.20405	9.28929	0.134022	0.437237
11.05	1.5254	3.44277	0.0729321	0.0327363			11.05	1.31472	5.69402	0.0947583	0.133742			11.05	0.81023	2.64387	0.140094	0.05327				11.05	8.84569	11.5454	0.746799	0.822517			11.05	0.984028	2.50786	0.125728	0.28464			11.05	1.05818	9.2773	0.0490048	0.436276
11.1	1.11514	3.70092	0.0380673	0.0395869			11.1	1.814	5.56811	0.149946	0.128842			11.1	0.632902	2.57858	0.109432	0.0498453				11.1	8.13929	9.7801	0.68181	0.669695			11.1	0.753355	2.9947	0.0962552	0.374545			11.1	0.920588	11.7194	0.0387964	0.632084
11.15	1	4.65882	0.0282827	0.0650063			11.15	1.81797	4.25822	0.150386	0.0778733			11.15	0.703102	2.37317	0.12157	0.0390713				11.15	8.08555	9.77336	0.676867	0.669112			11.15	0.276267	1.25238	0.0352983	0.0527864			11.15	0.840882	9.75792	0.0328827	0.474812
11.2	1.16411	3.90597	0.0422288	0.0450282			11.2	1.40665	2.2569	0.104919	0			11.2	0.483841	2.89652	0.083659	0.0665215				11.2	10.0383	8.50048	0.856518	0.558923			11.2	0.84358	1.61053	0.107783	0.118927			11.2	1.08136	9.40123	0.0507249	0.446213
11.25	1.21364	2.64457	0.0464382	0.0115549			11.25	1.39106	4.02806	0.103196	0.0689174			11.25	0.696232	3.76165	0.120383	0.111898				11.25	9.98196	6.01982	0.851334	0.344179			11.25	0.597	1.64529	0.0762779	0.125346			11.25	0.917154	9.98962	0.0385417	0.49339
11.3	1.74211	4.236	0.0913478	0.0537861			11.3	1.40887	4.01831	0.105165	0.0685382			11.3	1.60647	4.68256	0.277768	0.1602				11.3	7.76441	6.52393	0.647322	0.387819			11.3	0.307708	2.74695	0.0393155	0.328794			11.3	1.3995	10.7907	0.0743289	0.557619
11.35	2.79806	4.48976	0.181084	0.0605201			11.35	1.69494	5.50417	0.136786	0.126354			11.35	0.647862	4.04396	0.112019	0.126706				11.35	8.52853	6.18894	0.71762	0.35882			11.35	0.767247	2.65103	0.0980301	0.311079			11.35	0.997107	8.82934	0.0444737	0.400357
11.4	1.79291	5.85817	0.0956652	0.0968331			11.4	1.83336	4.7756	0.152087	0.0980047			11.4	0.572545	4.04612	0.0989964	0.126819				11.4	6.07905	6.02476	0.49227	0.344607			11.4	0.749794	2.00869	0.0958002	0.192455			11.4	0.929781	10.0021	0.0394785	0.494392
11.45	1.31587	5.8197	0.0551257	0.0958123			11.45	1.17148	3.49866	0.0789247	0.0483179			11.45	0.545856	4.51134	0.0943818	0.15122				11.45	6.04573	6.7075	0.489205	0.40371			11.45	0.816311	3.08227	0.104299	0.390718			11.45	1.35737	9.55813	0.0712032	0.458793
11.5	2.00426	6.91929	0.113626	0.124992			11.5	1.22462	4.55423	0.0847987	0.0893913			11.5	0.247095	3.46311	0.0427243	0.0962394				11.5	7.57456	6.6609	0.629856	0.399676			11.5	0.396441	4.80003	0.0506528	0.707942			11.5	0.983858	7.92397	0.0434908	0.327764
11.55	1.35953	7.58426	0.0588361	0.142638			11.55	1.75037	3.74939	0.142913	0.0580741			11.55	0.877587	3.9183	0.15174	0.120114				11.55	7.00227	8.16269	0.577205	0.529681			11.55	0.739296	3.47749	0.094459	0.463703			11.55	0.8899	8.70801	0.0365196	0.39063
11.6	1.30806	4.38073	0.0544621	0.0576269			11.6	1.35929	3.30988	0.0996848	0.0409726			11.6	0.525315	6.29398	0.09083	0.24472				11.6	6.43025	8.69392	0.524581	0.575669			11.6	0.886744	4.03519	0.113298	0.566697			11.6	0.806935	10.3446	0.0303641	0.521851
11.65	1.16909	4.39926	0.0426524	0.0581186			11.65	1.26196	3.29049	0.0889258	0.0402177			11.65	0.257424	4.92486	0.0445102	0.172909				11.65	7.13158	8.54028	0.589102	0.562368			11.65	1.01687	3.44591	0.129924	0.457871			11.65	0.815324	10.0346	0.0309865	0.497
11.7	1.41094	4.89405	0.0632052	0.0712487			11.7	1.60233	4.71828	0.126549	0.0957744			11.7	0.35498	3.38004	0.0613782	0.0918823				11.7	8.30543	8.28446	0.697095	0.540223			11.7	0.864623	2.09476	0.110472	0.208351			11.7	1.61328	9.993	0.0901904	0.493662
11.75	2.14143	4.66301	0.125283	0.0651176			11.75	2.80365	4.97656	0.25934	0.105824			11.75	0.435553	3.46936	0.0753096	0.0965673				11.75	8.31213	6.32408	0.697712	0.370518			11.75	0.88907	3.49951	0.113595	0.467771			11.75	1.1546	9.36687	0.0561585	0.443458
11.8	1.66297	3.16851	0.0846232	0.0254586			11.8	1.47188	5.30749	0.11213	0.118701			11.8	0.878676	4.67997	0.151928	0.160064				11.8	7.79193	5.43196	0.649854	0.29329			11.8	0.720593	3.00128	0.0920692	0.37576			11.8	1.01133	12.0758	0.0455291	0.660664
11.85	1.74507	4.10122	0.0915997	0.0502094			11.85	1.94728	6.8946	0.164679	0.180457			11.85	0.592911	3.31517	0.102518	0.0884798				11.85	5.55868	5.97921	0.444397	0.340664			11.85	0.338507	4.5291	0.0432506	0.657908			11.85	1.30374	11.1823	0.0672244	0.589018
11.9	1.93898	6.0352	0.108078	0.101531			11.9	1.83787	6.47042	0.152585	0.163952			11.9	0.408483	2.83784	0.0706291	0.0634439				11.9	4.72438	5.59513	0.367642	0.307415			11.9	0.786651	4.27859	0.100509	0.611645			11.9	1.09896	10.5952	0.052031	0.541949
11.95	1.04523	5.13903	0.032126	0.0777495			11.95	1.1229	7.31474	0.0735548	0.196805			11.95	0.639174	2.62546	0.110517	0.0523045				11.95	5.1726	4.89088	0.408877	0.24645			11.95	0.916307	4.33243	0.117075	0.621587			11.95	1.83875	10.3247	0.106919	0.520261
12	1.29351	3.84632	0.0532254	0.0434455			12	1.19692	9.7457	0.081737	0.291396			12	0.742971	2.99486	0.128464	0.0716797				12	5.62732	4.63311	0.450712	0.224136			12	0.640304	4.86822	0.0818108	0.720535			12	0.628598	14.1938	0.0171325	0.830483
12.05	1.07543	3.99324	0.0346927	0.0473441			12.05	0.98313	7.81672	0.0581048	0.216338			12.05	0.545764	3.36875	0.0943658	0.0912902				12.05	4.7382	4.23784	0.368913	0.189919			12.05	0.903511	5.08558	0.115441	0.760675			12.05	0.397685	13.1584	0	0.747467
12.1	1.74017	3.75434	0.0911831	0.0410044			12.1	1.1952	7.32798	0.0815469	0.19732			12.1	0.523089	3.77862	0.0904451	0.112788				12.1	3.28776	4.834	0.235474	0.241527			12.1	0.534421	6.38152	0.0682823	1			12.1	0.986188	11.9249	0.0436636	0.64856
12.15	1.29812	3.11887	0.0536172	0.0241413			12.15	1.07353	6.2584	0.0680977	0.155702			12.15	0.456473	3.58969	0.0789269	0.102879				12.15	4.3353	5.21341	0.331847	0.274371			12.15	0.678377	5.04304	0.0866754	0.752819			12.15	1.08823	12.9274	0.0512344	0.728945
12.2	1.68987	3.12852	0.0869086	0.0243973			12.2	2.3307	6.92647	0.207061	0.181697			12.2	0.506432	2.34583	0.087565	0.0376373				12.2	3.98793	5.1858	0.29989	0.271981			12.2	0.945843	5.08032	0.120849	0.759704			12.2	1.30771	10.715	0.0675187	0.551553
12.25	2.31256	3.96988	0.139826	0.0467241			12.25	1.77607	7.34501	0.145754	0.197983			12.25	0.61613	1.62825	0.106532	0				12.25	3.89675	6.17825	0.291501	0.357894			12.25	0.659314	4.09845	0.0842397	0.578378			12.25	0.842372	11.1834	0.0329933	0.589111
12.3	1.99178	5.18072	0.112565	0.0788558			12.3	1.97595	5.65059	0.167848	0.132052			12.3	0.406594	1.70895	0.0703025	0.00423272				12.3	3.59432	5.838	0.263678	0.32844			12.3	0.887995	4.57393	0.113458	0.666188			12.3	0.929884	9.50431	0.0394862	0.454478
12.35	1.96242	4.16113	0.110071	0.0517995			12.35	1.85586	7.00464	0.154574	0.184739			12.35	0	2.02288	0	0.0206986				12.35	3.32896	7.16855	0.239265	0.443622			12.35	0.875066	4.7963	0.111806	0.707252			12.35	1.23015	8.97324	0.0617642	0.411896
12.4	2.00926	5.80787	0.114051	0.0954984			12.4	1.79307	7.53543	0.147633	0.205392			12.4	0.0698576	2.80084	0.0120788	0.0615031				12.4	4.88031	6.74985	0.381988	0.407376			12.4	0.737296	5.85878	0.0942034	0.903463			12.4	1.10392	11.2308	0.0523984	0.592908
12.45	2.82657	5.20828	0.183507	0.0795872			12.45	1.83283	6.65487	0.152028	0.171129			12.45	0.592659	2.37412	0.102474	0.0391214				12.45	5.91519	6.8855	0.477195	0.419119			12.45	0.666612	3.31822	0.0851722	0.434291			12.45	1.14046	11.9953	0.05511	0.654205
12.5	2.58887	6.9155	0.163307	0.124891			12.5	1.60188	7.81615	0.126499	0.216315			12.5	0.082815	3.13816	0.0143192	0.0791959				12.5	6.25217	7.34607	0.508197	0.458989			12.5	0.590661	4.89584	0.075468	0.725634			12.5	1.37456	12.5502	0.072479	0.698703
12.55	2.16623	5.68616	0.127391	0.0922687			12.55	1.73017	6.57133	0.14068	0.167879			12.55	0.443659	2.44616	0.0767113	0.0429001				12.55	6.84562	6.44132	0.562794	0.380668			12.55	0.728827	4.08715	0.0931213	0.576292			12.55	1.24874	10.6245	0.0631431	0.544297
12.6	2.36069	3.86303	0.143916	0.0438888			12.6	1.27191	4.89017	0.0900259	0.102463			12.6	0.303536	2.00104	0.0524832	0.0195529				12.6	7.11804	7.26361	0.587857	0.451851			12.6	0.639809	3.61119	0.0817476	0.488395			12.6	0.90984	11.2551	0.037999	0.594857
12.65	3.04501	6.10528	0.20207	0.103391			12.65	2.34936	8.91644	0.209123	0.259129			12.65	0.510366	3.26986	0.0882454	0.0861034				12.65	8.81625	7.66479	0.74409	0.48658			12.65	0.355612	3.24745	0.0454361	0.421223			12.65	0.897736	13.2481	0.037101	0.754657
12.7	2.95107	3.83068	0.194087	0.0430302			12.7	2.22704	7.58697	0.195603	0.207398			12.7	0.373103	3.02727	0.0645117	0.0733796				12.7	10.0349	7.72329	0.856205	0.491643			12.7	0.638138	2.97839	0.0815341	0.371534			12.7	0.974987	12.7861	0.0428326	0.717615
12.75	2.71215	4.47688	0.173783	0.0601784			12.75	1.86498	7.45634	0.155582	0.202315			12.75	1.14475	3.02424	0.197935	0.0732207				12.75	9.39732	8.15816	0.797547	0.529289			12.75	0.391052	2.59605	0.0499643	0.300926			12.75	0.847484	10.2121	0.0333726	0.511226
12.8	2.61748	4.84675	0.165739	0.0699935			12.8	3.10757	8.69735	0.292934	0.250604			12.8	0.737729	2.95785	0.127558	0.0697381				12.8	6.85522	10.8414	0.563677	0.76157			12.8	0.594947	1.96164	0.0760157	0.183768			12.8	1.19303	7.93878	0.0590104	0.328952
12.85	2.32056	4.46472	0.140505	0.0598556			12.85	2.3629	8.1882	0.210621	0.230792			12.85	0.352493	2.10388	0.0609481	0.0249471				12.85	6.31755	13.5957	0.514213	1			12.85	0.190042	2.9982	0.0242814	0.375191			12.85	1.76093	7.09186	0.101145	0.261045
12.9	1.75531	3.70552	0.0924697	0.0397089			12.9	2.3223	9.75831	0.206133	0.291887			12.9	0.251267	2.30837	0.0434455	0.0356725				12.9	7.05626	10.0017	0.582172	0.68888			12.9	0.268682	2.8959	0.0343292	0.356299			12.9	1.10089	9.43955	0.0521741	0.449285
12.95	2.57811	3.39707	0.162393	0.0315236			12.95	3.15622	8.53195	0.298311	0.244168			12.95	0.276155	2.23197	0.0477488	0.0316655				12.95	5.66512	9.72812	0.454189	0.665196			12.95	0.147597	1.4113	0.0188583	0.082135			12.95	1.34136	9.90349	0.0700152	0.486484
13	2.33025	4.13259	0.141329	0.0510419			13	4.13043	7.94794	0.405998	0.221443			13	0.74973	1.77017	0.129633	0.00744387				13	3.97873	10.9462	0.299044	0.770645			13	0.363833	2.38771	0.0464864	0.26245			13	1.32149	10.6297	0.0685411	0.544709
13.05	1.55699	6.14159	0.0756162	0.104354			13.05	3.66765	9.4728	0.354843	0.280777			13.05	0.951098	3.4513	0.16445	0.0956198				13.05	5.66667	9.01169	0.454332	0.603177			13.05	0.825339	2.03181	0.105453	0.196726			13.05	0.733414	11.5937	0.0249092	0.622007
13.1	1.51337	8.55553	0.0719092	0.168412			13.1	3.49828	9.54531	0.336122	0.283599			13.1	0.964868	2.96236	0.166831	0.0699748				13.1	3.68342	7.31073	0.271875	0.455929										13.1	0.844424	12.8051	0.0331455	0.719139
13.15	1.79711	7.19465	0.0960222	0.132299			13.15	2.66577	7.81447	0.244099	0.21625			13.15	1.56951	2.89143	0.271378	0.0662546				13.15	3.42221	5.95573	0.247844	0.338631										13.15	0.983314	8.41037	0.0434504	0.366764
13.2	1.88543	6.44705	0.103528	0.11246			13.2	2.98441	8.93486	0.27932	0.259846			13.2	0.622619	2.80296	0.107654	0.0616141				13.2	2.60648	5.53089	0.172798	0.301854										13.2	0.899379	11.0011	0.0372229	0.57449
13.25	2.61152	5.32013	0.165232	0.0825553			13.25	3.24481	7.66348	0.308104	0.210375			13.25	0.390649	2.67413	0.0675455	0.0548568				13.25	3.75404	5.69778	0.278372	0.316301										13.25	1.1437	11.7376	0.0553502	0.633543
13.3	2.40787	5.44007	0.147926	0.0857382			13.3	3.05461	6.95678	0.28708	0.182877			13.3	0.334441	4.3537	0.0578268	0.142952				13.3	3.60424	7.52431	0.264591	0.474419										13.3	1.22133	12.9945	0.0611098	0.734323
13.35	2.70273	5.05993	0.172983	0.0756506			13.35	4.41452	8.85058	0.437401	0.256566			13.35	0.321407	2.81395	0.0555732	0.0621906				13.35	2.86138	5.54039	0.196248	0.302676										13.35	0.844981	10.8694	0.0331869	0.563932
13.4	2.91281	7.00262	0.190836	0.127203			13.4	2.66307	6.771	0.2438	0.175648			13.4	0.686499	3.16584	0.1187	0.0806475				13.4	3.7399	7.04656	0.277071	0.433062										13.4	0.948548	11.6323	0.0408709	0.625102
13.45	4.60974	8.45025	0.335043	0.165618			13.45	2.07464	8.53321	0.178757	0.244217			13.45	0.493028	2.87445	0.0852474	0.0653641				13.45	2.69586	5.22009	0.18102	0.274949										13.45	0.948888	16.3079	0.0408961	1
13.5	5.0021	6.96443	0.368386	0.12619			13.5	2.59571	8.46483	0.236354	0.241556			13.5	0.931104	3.69969	0.160993	0.108648				13.5	2.40684	4.52786	0.15443	0.215025										13.5	0.890652	15.5513	0.0365754	0.939328
13.55	2.87561	8.33181	0.187675	0.162475			13.55	3.49811	7.91279	0.336103	0.220076			13.55	1.01759	2.79922	0.175948	0.0614179				13.55	2.09452	6.30738	0.125698	0.369073										13.55	0.832596	11.7926	0.032268	0.637959
13.6	3.68594	8.50314	0.256538	0.167022			13.6	4.47341	6.55858	0.443909	0.167382			13.6	1.62223	2.39162	0.280493	0.0400391				13.6	3.28588	10.0178	0.235302	0.690273										13.6	1.11817	11.1362	0.0534557	0.585322
13.65	3.85233	8.94228	0.270677	0.178675			13.65	2.67015	8.65908	0.244582	0.249115			13.65	1.31566	2.69305	0.227485	0.0558493				13.65	5.01032	9.41943	0.393949	0.638473										13.65	0.973704	13.1254	0.0427374	0.744823
							13.7	2.89231	6.3048	0.26914	0.157508			13.7	1.09661	2.93624	0.189611	0.0686049				13.7	4.63791	8.89449	0.359687	0.593031										13.7	1.27334	13.5003	0.0649684	0.774878
							13.75	3.17067	6.84172	0.299908	0.1784			13.75	1.55864	2.96316	0.269498	0.0700166				13.75	6.45295	9.05327	0.526669	0.606776										13.75	0.920906	16.0554	0.03882	0.979751
							13.8	3.87176	7.51835	0.377405	0.204728											13.8	5.01294	7.45639	0.394189	0.468539										13.8	1.73938	13.9316	0.099546	0.809462
							13.85	3.99034	7.94838	0.390512	0.221461											13.85	5.41428	8.10055	0.431113	0.524302										13.85	1.55587	14.9262	0.0859305	0.88921
							13.9	3.42641	7.68762	0.328178	0.211314											13.9	4.56927	5.21001	0.353373	0.274076										13.9	1.78501	10.7737	0.102932	0.556259
							13.95	3.23005	6.29361	0.306472	0.157072											13.95	3.30111	5.15508	0.236703	0.269321										13.95	1.60504	8.63164	0.0895789	0.384506
							14	2.8602	8.28543	0.26559	0.234576											14	3.53468	5.33895	0.258191	0.285238										14	1.84393	12.1816	0.107303	0.669147
							14.05	2.80798	7.78181	0.259818	0.214979											14.05	3.65186	7.2888	0.268971	0.454032										14.05	1.85745	12.0909	0.108306	0.661872
							14.1	2.83795	8.52093	0.263131	0.243739																									14.1	1.96402	6.76279	0.116213	0.23466
							14.15	4.66213	8.06988	0.46477	0.226188																									14.15	1.78286	10.1987	0.102773	0.510156
							14.2	3.41279	8.21542	0.326672	0.231852																									14.2	1.92293	12.8387	0.113165	0.721835
							14.25	3.99145	10.8922	0.390635	0.336006																									14.25	2.97057	12.5404	0.190893	0.697917
							14.3	4.7375	9.23892	0.473102	0.271677																									14.3	2.05416	10.5318	0.122901	0.536866
																																				14.35	2.89678	7.56726	0.185419	0.299163
																																				14.4	2.23846	7.3292	0.136575	0.280075
																																				14.45	2.97516	6.44847	0.191234	0.209457
																																				14.5	2.16991	7.55011	0.131489	0.297788
																																				14.55	2.07011	8.67567	0.124085	0.388036
																																				14.6	2.94948	7.99523	0.189328	0.333478
																																				14.65	3.47439	5.99961	0.228274	0.173467
																																				14.7	4.75512	7.73989	0.323297	0.313005
																																				14.75	3.72721	7.38177	0.247032	0.28429
																																				14.8	3.75012	10.9795	0.248732	0.572761
																																				14.85	3.43191	8.66668	0.225122	0.387316
																																				14.9	7.4914	6.37036	0.526313	0.203194
																																				14.95	7.8527	5.04458	0.55312	0.0968915
																																				15	7.54991	4.50563	0.530655	0.053678
																																				15.05	5.9777	5.33179	0.414005	0.11992
																																				15.1	5.72885	4.87749	0.395543	0.0834941
																																				15.15	8.98152	5.93757	0.636872	0.168492
																																								-0.307589
																																								-0.307589
	AR_NCR1_fulllength_091124_GFP_O4_Image4.tif	AR_NCR1_fulllength_091124_mRuby_O4_Image4.tif						AR_NCR1_fulllength_090324_GFP_O5_Image1.tif	AR_NCR1_fulllength_090324_mRuby_O5_Image1.tif						AR_NCR1_fulllength_121824_GFP_O10_Image2.tif	AR_NCR1_fulllength_121824_mRuby_O10_Image2.tif							AR_NCR1_delta(H1+H2+L)_B10_102824_GFP_O2_Image9.tif	AR_NCR1_delta(H1+H2+L)_B10_102824_mRuby_O2_Image9.tif						AR_NCR1_delta(H1+H2+L)_B10_121624_GFP_O11_Image2_Z12.tif	AR_NCR1_delta(H1+H2+L)_B10_121624_mRuby_11_Image2_Z12.tif						AR_NCR1_delta(H1+H2+L)_B10_102824_GFP_O17_Image4.tif	AR_NCR1_delta(H1+H2+L)_B10_102824_mRuby_O17_Image4.tif
	4	4						1	1						2	2							9	9						2	2						4	4
	GFP	mRuby						GFP	mRuby						GFP	mRuby							GFP	mRuby						GFP	mRuby						GFP	mRuby
	4.86566	8.03777						6.05049	11.0548						1.33791	3.37673							4.87834	4.82007						0.614151	1.85417						9.69464	6.83352
	4.19172	8.06985						6.43028	15.6557						1.25198	4.516							4.12945	4.16087						0.616111	2.6002						8.50328	6.78513
	4.28979	9.48834						6.47168	18.6617						1.97035	4.26889							2.82538	3.45107						0.64597	3.12181						7.64339	4.16964
	2.95676	8.19806						5.12848	20.6753						2.81321	4.81124							3.74868	3.77082						0.11115	1.78478						8.6589	5.45842
	4.5405	9.92785						3.77008	27.4079						2.30063	4.10216							3.596	3.1705						0.607903	2.12818						9.12554	5.56412
	4.45868	13.4576						4.27059	24.1648						2.00261	5.01013							4.54893	3.1543						0.609695	1.77596						5.2607	6.96201
	3.69293	14.4659						6.29688	21.2756						2.97923	5.30163							3.7925	3.38386						0.642433	2.32408						4.98936	6.64944
	4.98498	13.9596						6.12672	23.5565						1.70422	3.6898							3.55936	3.95512						0.359273	2.63965						5.67365	6.67956
	5.29283	13.4565						7.84995	18.6055						1.54765	6.94462							4.32618	5.89951						0.656954	1.31552						7.78651	7.62526
	6.69371	16.1541						5.95787	21.6923						1.48362	5.51428							3.0049	4.11323						0.983256	2.15543						6.71509	6.7452
	6.67267	19.4483						4.9305	17.9889						1.81516	5.68997							3.22475	5.90496						1.21107	1.68149						7.82998	8.82264
	6.82141	22.9729						6.63723	17.2231						2.03887	7.06986							4.71789	5.10925						1.22578	2.40849						10.0098	7.91394
	8.00316	29.2239						4.93235	16.9106						2.46858	5.61605							4.28559	5.5578						0.738034	2.29308						9.52513	10.2486
	9.23948	27.1294						4.14638	16.8645						2.53719	7.14913							3.86146	2.74567						1.03705	1.879						10.3586	11.5683
	7.18371	27.765						6.00386	13.8279						2.46323	8.5944							2.76391	2.66869						2.384	1.94227						10.9897	13.1133
	5.81429	28.5056						8.3176	15.6686						2.079	5.38767							5.23002	2.91418						0.717441	2.58345						8.97934	10.6449
	6.11767	26.792						5.92252	17.7738						2.53917	7.73224							3.67887	4.01107						2.08395	2.5967						7.87231	10.9814
	5.89882	24.3018						5.7876	18.9375						3.95994	11.0824							4.43522	3.41381						2.00591	3.15874						6.26082	10.3181
	3.2218	25.3464						6.20143	18.2937						3.73821	7.72458							6.07691	4.42685						2.24588	2.74233						5.93849	11.7973
	6.73602	21.56						5.70634	20.5245						2.66902	8.3701							4.85586	3.01362						3.19759	3.28374						3.9907	10.9302
	4.82893	18.2484						6.79945	23.0817						2.91556	8.76573							2.82786	3.35311						4.80013	1.89981						5.04835	10.9963
	4.25248	19.004						6.29985	25.3319						2.929	9.33451							3.07003	2.79495						3.17431	2.2879						6.94944	7.06324
	3.70168	14.2315						5.53215	24.8252						4.10451	8.81124							4.79974	3.71571						2.9464	4.05693						5.18205	8.50688
	2.30838	16.0165						4.08093	24.0551						2.60956	10.4811							2.50748	4.59451						2.12421	2.78548						5.63402	7.61123
	4.48355	12.4754						6.07711	23.5581						2.59139	10.4006							3.62262	4.07394						3.78135	2.91992						7.61081	6.59128
	3.79774	10.9893						6.57729	19.8998						2.1567	7.49826							2.98156	3.99785						3.1021	2.11056						8.29326	11.3095
	3.09002	11.8529						6.84574	22.5291						3.08664	6.22518							2.76857	3.98644						4.9866	2.38018						6.65275	8.11766
	3.51091	10.8212						5.86578	19.3106						2.41265	7.21447							2.14464	4.31036						3.60226	2.55812						5.73969	6.06547
	1.58246	10.6865						4.92502	20.5963						2.39792	8.51101							2.01414	2.99107						5.28336	2.99375						5.48626	8.52819
	2.29942	10.1088						5.57923	21.0224						3.53121	8.68773							2.72853	3.81802						5.02467	2.68447						4.77841	7.87634
	2.60386	14.778						4.92078	16.3642						3.6367	11.0843							1.82489	3.72705						3.66601	2.32811						4.22617	7.29553
	3.15852	9.86222						6.04746	17.7539						3.52264	12.5861							1.86023	4.59303						4.12044	2.06023						4.20378	8.39719
	3.37304	13.6911						5.08302	15.3406						3.52417	11.1368							3.58045	3.79604						2.87256	1.6807						3.36062	10.4584
	4.23617	12.5605						5.85171	15.0623						4.56911	10.9469							2.55146	5.61641						4.42647	1.94475						4.85534	8.55298
	2.43629	10.1528						3.31509	14.4454						3.90495	11.0832							3.09899	5.61225						5.53069	3.14671						5.53946	8.18426
	2.516	11.7035						3.0085	14.0185						2.42976	10.456							2.18978	3.4494						5.01525	2.49187						3.53235	7.91771
	2.38602	12.9025						3.80565	15.8062						2.98011	11.7931							2.56659	3.72351						4.04219	2.71668						2.78506	6.72063
	2.14785	13.1789						3.87465	16.6954						3.87829	13.3636							3.7875	5.5337						6.63139	2.23826						2.7878	7.67139
	3.3729	12.1944						4.51219	23.2358						3.31832	11.4692							1.85546	5.06758						7.82664	2.42859						2.28422	9.052
	3.15179	12.2878						5.59531	18.4124						2.28451	9.68066							2.8439	6.1991						4.91272	2.92374						1.81317	7.40421
	3.03657	12.4379						7.12455	17.084						3.30527	12.0864							1.70383	5.30464						4.67148	3.01401						2.50725	7.03491
	4.1509	13.8633						6	15.3733						2.57517	10.4288							1.64961	3.11051						6.18942	3.19232						2.59029	6.9327
	3.67722	16.3068						5.6432	15.7329						1.6441	8.39698							1.47867	6.00788						4.10125	2.76167						2.26533	6.59962
	4.66495	19.4524						6.58182	17.0874						1.86233	7.44799							1.71458	4.86662						5.54672	3.59986						1.85452	6.90124
	3.50215	13.1428						5.86257	14.7355						1.85503	7.60097							2.19633	3.97471						6.71453	3.77629						1.71936	6.80433
	4.01331	13.6107						5.87299	17.5064						2.25134	5.4595							1.76109	3.54255						5.85718	3.94607						1.31828	7.1082
	3.50494	14.2209						5.74062	17.4651						1.31762	4.16911							2.14145	4						5.76302	3.31341						1.31258	7.14997
	4.09959	18.3995						5.67043	16.864						1.25958	3.55308							1.65852	3.71292						3.30105	4.93645						1.22736	5.98188
	4.09099	23.894						5.30165	18.9911						0.957155	3.54637							2.19137	3.74849						3.72137	3.7391						0.994334	4.23378
	5.1183	24.1743						5.09864	17.6803						1.42249	3.00667							2.14514	2.86601						5.52004	4.07812						2.08948	3.83617
	4.48133	22.6163						4.93235	18.5686						1.20263	2.7939							1.76333	2.67361						4.96618	5.41801						1.66757	4.49032
	4.90331	18.9838						4.92323	14.2704						1.44544	3.99851							1.68585	2.19563						5.06018	3.857						0.871862	4.77954
	7.94332	19.2245						4.51614	13.9573						1.40405	4.03409							0.994848	5.14584						4.44667	3.09668						1.42859	6.43351
	6.24401	25.1489						5.1677	15.6618						1.35287	4.76021							0.778888	3.58303						5.20625	2.49244						1.57933	5.90878
	6.48854	22.8402						3.94019	12.1365						0.93626	6.90953							1.1086	3.08407						4.24856	3.5879						0.792692	5.39255
	9.24556	28.9574						4.47763	14.8843						1.52291	7.82043							0.957526	3.6505						3.58389	3.40623						0.971738	6.0029
	8.43374	26.5078						5.67715	13.3409						2.33336	9.26738							1.36252	3.76365						6.47108	4.02655						0.9014	5.09473
	10.8776	23.9628						3.56395	14.0194						3.05126	10.0892							1.41053	3.96956						6.1817	4.72973						2.06529	4.8315
	7.30511	25.5444						3.92306	12.93						3.92549	9.29336							1.166	4.54901						4.04097	5.4311						1.19617	5.75068
	8.3098	25.2086						3.31342	14.0282						3.01479	7.85236							1.367	4.25993						4.98179	4.09397						1.0659	6.20367
	9.37096	26.3583						2.91857	14.298						3.2408	9.11362							1.85872	3.81021						4.61125	4.4302						0.811833	4.86996
	11.6704	33.7204						4.05225	13.9906						2.36202	10.107							1.1262	2.8251						5.62797	3.99532						0.992252	7.97593
	12.4345	30.1039						3.46064	13.2657						2.68422	10.2735							0.999355	3.22706						4.88954	3.52179						1.28103	7.68847
	11.8978	29.7813						3.47847	12.3648						2.58529	13.6198							0.866854	4.07646						4.53208	2.69276						0.919783	6.87426
	10.1696	31.7745						3.29115	14.7986						3.34006	13.78							1.53049	4.90408						4.90161	3.30934						0.752006	6.64981
	9.42673	38.0484						3.28922	14.8473						2.47096	16.041							1.70464	4.37724						3.51646	3.55756						1.09945	6.36828
	8.21175	33.0647						3.92165	12.0916						4.09394	14.797							1.20162	4.85898						3.4258	3.52281						1.29974	6.70685
	7.84444	27.2768						3.27578	10.8647						3.37937	20.6938							0.999178	5.71973						3.9445	2.64766						0.943569	6.88338
	7.58989	30.9209						2.02802	10.59						4.08145	14.4582							1.16328	4.94046						4.55568	3.14194						1.19288	8.19162
	6.68668	24.605						1.84117	7.7661						2.59108	16.8087							1.20917	5.48741						3.44444	3.49154						0.770133	8.71469
	6.48643	20.6073						1.72831	7.14715						2.07829	13.8676							1.5757	4.1053						3.84018	3.78686						0.888029	7.27817
	6.55075	20.9537						1.4164	6.39508						2.42568	11.9722							2.03212	3.1971						4.35834	2.98044						1.78352	6.83293
	7.97136	19.438						1.03059	7.60272						2.91717	11.3095							1.56488	4.23921						4.01687	4.05576						1.22738	7.73472
	7.04219	14.7636						1.27131	6.20901						2.86698	9.68654							1.33502	3.71179						3.34517	2.78498						1.15601	8.07696
	5.53239	14.4417						1.5701	5.94679						2.25362	9.66171							0.952075	2.04395						3.06143	3.63132						1.37327	7.39937
	4.31535	14.9362						0.982263	6.02765						3.07875	8.05047							1.04588	3.51742						3.04386	2.31218						1	7.82921
	3.57972	16.2748						0.45747	6.70745						3.006	10.8509							2.00683	4.76138						4.473	2.72786						1.88118	11.8721
	4.3387	11.5221						0.910989	6.41891						5.0294	10.606							1.45998	3.30214						4.90579	3.50112						3.26158	9.10409
	3.81063	11.9527						0.924991	5.98993						2.63756	9.70461							1.18074	3.15118						6.17203	2.9721						3.07319	7.91108
	4.05703	12.6341						1.4516	6.0998						4.18086	10.8547							1.73908	2.82945						4.13859	4.45017						2.97204	6.77468
	3.53781	8.61154						1.16998	5.14457						3.78009	10.029							0.986044	3.72319						6.11543	3.82444						3.41185	6.18774
	4.58727	7.82525						1.00238	5.09315						4.66485	9.82237							0.968054	4.48232						5.56928	2.8653						3.36547	6.44206
	3.49657	8.26037						1.07648	4.24729						1.50669	10.3611							0.975738	3.47226						5.26302	3.19797						2.8965	7.58286
	4.09802	9.84292						1	4.96557						2.04665	14.0494							1.18521	3.29773						4.30133	2.86192						3.16089	7.65642
	5.38703	5.16285						1	4.573						1.10333	9.98556							1.50208	3.71194						4.12706	3.55266						3.92307	7.34895
	2.89345	7.55714						0.924031	4.88383						1.35264	12.0703							1.65729	3.15791						4.30013	2.00574						3.33485	7.93053
	2.71845	6.19936						1.08628	4.84437						1.87123	14.0083							1.54242	3.79938						5.59587	2.66882						2.31755	8.07041
	3.99132	7.14459						1.1554	6.32555						1.9988	10.5327							1.43947	2.99929						5.11454	2.30021						2.81556	7.35719
	3.98789	5.49269						1.1801	5.15023						1.40956	12.1318							1.53248	3.07317						3.82826	2.95761						3.06706	6.62567
	3.50201	8.62407						1.47593	4.47045						3.22745	11.9352							1.30311	2.85115						3.56607	2.5128						4.03258	4.81619
	4.29675	12.4642						1.85864	3.01725						1.9489	11.8598							1.26611	3.60993						3.45626	1.60459						3.36774	5.73316
	6.49905	17.8159						0.631451	3.01742						2	12.8085							1.35772	3.42978						3.34226	1.19508						2.42087	5.77366
	5.70945	20.3919						0.899774	3.55797						3.07705	13.1637							1.52091	2.93036						1.72176	1.63968						3.37055	5.69691
	6.81787	24.6891						0.971683	4.22806						2.66423	13.2505							1.18913	3.48102						2	2.29554						2.27428	5.35962
	8.6835	24.6379						0.875902	4.17414						3.44921	12.4705							1.82178	4.28572						1.89094	1.14143						4.41565	4.81755
	9.84365	34.2433						0.819047	5.38201						4.39696	11.1176							1.23638	2.6659						2.29961	1.53057						3.08533	4.28152
	7.85406	35.6959						1.45975	5.69004						3.38168	11.6221							1.25811	3.33393						0.995825	1.77177						2.43214	6.17268
	8.42177	37.9768						1.71205	6.30616						2.52592	10.4774							1.6808	4.4234						1.11732	1.33196						2.0414	4.40788
	8.07644	39.8928						1.62257	7.90998						3.48837	10.3497							1.28926	2.77252						0.911125	1.96921						2.52585	5.96712
	8.27777	28.3996						1.59573	7.3013						3.00566	9.79493							1.37562	2.93528						0.498258	2.48192						2.09428	9.278
	6.72749	26.423						1.27486	6.2634						2.49759	10.46							0.815865	3.32362						0.752455	1.86462						2.99265	7.84248
	7.08958	29.8077						1.2572	5.16565						4.01377	12.3677							0.728225	3.15304						2.05527	2.4315						3.00761	6.46511
	6.40951	34.1081						1.72447	6.23507						3.44429	13.8654							1.10463	3.58451						1.13878	1.85655						2.35021	7.24922
	9.97542	32.1081						1.40856	8.97883						1.75569	13.9603							1.74036	4.40725						0.85553	0.966545						2.87522	8.09015
	8.25867	34.5927						1.57586	9.71733						2.0236	15.4701							2.48286	4.62197						0.991722	1.47693						2.50945	6.91028
	8.46418	27.4175						2	10.892						3.08144	12.9421							2.57486	4.9962						0.822708	1.83144						2.2745	6.179
	7.57729	28.177						2.8415	10.5641						3.32913	10.3151							1.761	3.09381						1.56498	1.59638						2.33359	6.84943
	10.7506	25.4281						3.0382	14.2973						3.2387	10.4506							1.53377	2.87772						1.4227	1						2.91283	7.74116
	12.0547	28.2351						4.70234	17.043						3.59554	9.76015							2.05632	4.2107						0.972822	1.41521						2.41791	7.17068
	10.8578	25.4062						5.51177	21.9384						3.77376	7.54005							1.63743	6.57896						1.6164	2.00384						3.06339	4.77918
	10.7201	27.3326						9.4031	20.8999						3.44545	8.12972							1.09746	5.82838						1.32535	1.42747						3.57531	5.9259
	9.03037	25.1392						6.70637	20.274						2.48439	8.784							1.41484	4.43441						0.82857	1.58907						3.09536	5.89185
	6.40942	18.2761						7.72293	21.6086						2.66243	8.14889							1.80144	4.01315						1.73196	1.97482						2.07528	5.26275
	4.37095	19.5961						7.76367	27.9566						3.89296	8.67352							2.60269	3.84343						1.4416	2.10993						2.63859	5.56874
	5.00013	16.3613						5.55319	22.49						2.89321	7.16407							2.90491	5.01944						1.56603	1.83984						2.35816	5.64369
	4.50316	10.6822						6.12478	17.8337						3.73516	7.9481							2.94641	5.95401						1.30547	1.5041						2.87945	5.42206
	3.95789	11.1103						5.1227	16.9481						2.74273	7.88327							2.33268	3.63671						1.36249	2.39878						2.86263	5.94844
	3.70492	9.2046						5.69374	13.3978						3.17989	9.72119							3.97221	3.76683						0.832045	1.4136						2.16738	6.28529
	2.66003	5.12239						5.95359	11.3084						3.03128	11.4493							5.77753	5.40663						1	2.60334						2.30786	7.38319
	2.07961	5.08674						5.81022	10.8403						3.46528	12.4184							4.3579	6.67741						0.843056	3.28741						2.30725	6.81305
	2.03901	4.31294						5.83657	9.84531						1.89218	11.3894							4.87249	6.69103						0.708626	3.33953						1.95423	8.04025
	1.40798	2.97279						5.22825	10.7527						1.98797	9.56955							6.1661	6.62757						0.94367	3.14284						2.37702	8.86585
	2.06891	4.59995						3.62036	10.7012						2.11693	7.28741							9.2738	8.1205						0.38295	3.18501						3.41233	7.92124
	2.65523	4.97462						4.17584	11.0611						1.94916	8.04917							6.1007	7.17518						0.933882	3.1123						4.49438	6.37588
	2.44372	4.78356						4.43982	13.0262						2.11067	7.78748							7.58038	7.15694						0.421457	2.80014						4.24552	6.2619
	2.333	6.19024						4.59116	19.6189						2.54364	6.24551							6.24055	6.24032						0.508196	2.71246						4.0763	5.022
	1.54569	6.40679						4.30978	18.0503						1.91223	8.47373							8.74646	9.51623						0.914625	2.21589						4.12177	4.52045
	1.87957	6.5096						4.3025	21.9115						2.26343	6.96949							7.97002	8.90934						1.18399	1.99881						5.69946	5.7952
	1.95888	6.23639						5.49946	23.4978						2.34574	8.42387							5.93426	10.7215						1.12108	2.58566						5.86586	6.72174
	2.57487	6.5631						5.7917	24.5853						2.19003	9.42817							5.30244	12.9504						0.506235	3.356						6.56962	7.2656
	2.26895	5.6327						5.93239	22.1555						2.22626	9.47265							4.9541	12.1425						0.5635	1.44935						7.87235	8.78777
	3.62413	4.14999						7.79335	18.4438						2.4506	8.81471							2.79774	6.49092						0.633211	2.10171						6.71953	9.20067
	2.32139	3.55569						7.12455	22.706						2.26957	8.45723							3.34662	6.4074						0.814371	1.5918						6.35657	6.93541
	2.37486	3.28597						7.53928	21.9566						2.05816	8.4857							3.66612	5.9814						1.50089	1.98127						5.25291	7.48813
	1.77054	3.02246						7.44327	21.3747						2.05866	7.07307							2.33693	5.65224						0.43251	1.58115						4.49264	6.8019
	2.70864	4.40842						5.33741	19.9182						2.46186	6.75066							1.95955	5.40721						0	1.68736						5.82023	5.69979
	1.95991	2.98884						6.86579	19.7697						2.50635	6.87366							2.74362	4.86748						0.41414	1.72553						6.10455	6.25555
	2.57125	3.75812						7.46197	15.8387						1.96494	9.49256							1.99468	3.47426						0.551695	1.50606						7.97476	7.87181
	1.77543	3.71371						7.37797	16.1635						1.54041	8.35388							2.35862	5.68212						0.688778	2.14137						6.3486	7.84552
	1.70017	3.93376						8.36269	24.9444						2.1442	8.33443							1.93439	4.96664						0.457941	3.3471						5.18624	7.85858
	1.09313	3.93507						8.33512	22.7311						1.37541	13.6956							2.48962	4.51756						0.432113	3.44471						4.77738	7.67163
	1	3.38272						6.64703	21.0528						2.52652	12.5389							2.16581	3.4564						0.148552	2.93573						6.47077	8.7442
	1.30537	3.26741						6.62435	21.6707						1.84583	10.835							1.15128	3.1084						0.617583	1.70641						4.54626	9.67796
	1.65165	5.07119						8.69719	24.6128						2.25259	13.5512							1.83914	3.0806						0.364946	1.70339						3.85712	9.38678
	1.27338	5.14825						6.37731	21.5192						3.06881	10.9699							1.55709	4.06093						0.30039	1.93814						3.13087	7.72477
	1.32352	4.12571						7.11912	17.43						2.50896	10.8162							1.19739	2.6519						0.218088	1.32339						4.48597	7.3388
	1.487	5.1364						7.02293	16.2793						3.1765	10.8791							1.83744	3.17874						0.350865	1.70546						4.12416	8.24657
	1.09943	4.67904						6.35804	20.399						2.61458	12.8369							1.38625	3.49878						0.36815	2.84089						3.76743	7.14654
	0.97197	4.04267						5.78812	23.855						4.44734	14.8692							1.99881	2.31379						0.310781	4.48806						3.13807	7.14982
	0.979847	4.48192						6.37705	20.1526						3.26016	14.1808							1.30849	2.5875						0.347777	4.33429						4.47705	8.16497
	0.736484	4.32555						6.7667	20.8489						5.47258	13.1111							1.55439	4.13166						0.186736	3.9056						2.89807	7.80038
	0.858496	4.97044						4.62448	20.3398						4.79163	13.1567							1.37868	2.68612						0.741738	2.70354						4.09414	9.50786
	1	5.93899						5.18971	24.6551						3.04251	11.4847							1.66098	3.74907						0.514144	2.92225						3.15484	9.96287
	0.994462	4.39027						6.42318	24.4655						2.98109	14.0903							2.04901	3.65858						0.38471	3.05958						3.6012	7.64869
	1.1749	3.87372						6.1613	20.3838						2.49835	13.2688							2.05526	4.57528						0.297448	2.72088						3.86131	6.70211
	0.667189	5.72542						6.76887	20.0899						2.90176	11.978							2.37609	3.89684						0.823327	3.78552						3.40312	5.94791
	1.05933	4.31448						6.22731	17.7137						3.05095	9.29023							2.3962	4.9319						0.844333	3.73671						2.81113	9.07595
	0.971448	3.87375						6.55828	18.12						4.63467	9.45669							3.2696	4.88271						0.808639	3.10951						3.41689	6.77695
	0.902994	4.84888						6.51776	17.7974						3.01913	9.18493							4.44097	3.32265						0.517438	3.58328						3.6468	6.74549
	0.999955	4.26759						6.27321	24.9775						2.5392	10.0203							2.50345	4.21889						0.590476	4.19521						5.01427	5.30597
	1.35576	3.43299						5.69382	20.5248						2.29229	10.8624							1.96138	4.66871						0.816525	3.59486						7.10672	3.90968
	0.945053	4.12623						7.81526	17.2672						2.85054	10.4695							2.88457	3.93154						1.08551	4.88805						7	4.81419
	1.01483	4.04599						6.12638	17.7559						2.90109	8.59258							3.04127	4.3517						1.01346	3.31266						6.57007	6.15667
	1.87483	3.71578						6.87104	18.9735						2.69212	8.74933							3.7927	7.33532						0.415138	1.92136						6.09856	6.45383
	1.07722	4.14675						8.54024	19.4261						2.87541	6.9382							4.2087	7.52586						0.394561	2.4447						5.02104	7.91178
	1.86538	4.04273						7.22993	18.0177						2.15834	6.37646							6.08453	7.10078						0.684085	3.70401						4.63521	5.34023
	1.68903	5.63882						6.43724	19.144						2.61906	6.72922							6.12424	6.44198						0.960164	3.65857						5.30112	4.19685
	1.39268	7.86884						7.59504	16.7175						3.28298	10.1896							7.97239	9.23488						0.595622	2.97577						7.47769	4.56864
	2.20435	7.07403						5.0101	20.3						3.53272	7.83769							7.36163	8.87714						0.495086	2.66675						5.40061	5.76242
	1.65304	7.38009						6.2392	17.3424						2.33168	9.93056							7.65447	10.1969						0.540542	2.54629						6.74271	6.34884
	2.26765	7.1418						7.59889	23.1613						2.50288	10.9011							6.3158	7.72275						0.31627	2.78008						8.16473	6.49358
	2.96248	6.84949						8.21148	19.4755						1.90633	11.0016							8.88804	7.92013						0.41343	4.51296						7.15819	5.87428
	4.19011	7.68861						7.48364	18.8248						2.38782	12.2671							6.08076	7.37306						0.669635	3.67697						7.74563	5.53024
	3.8569	6.86729						7.65503	18.1238						1.74868	11.3522							9.94918	3.22048						0.708849	3.92982						9.08735	6.56786
	2.38543	7.60557						7.2592	17.2591						1.82116	10.4133							11.403	4.59867						0.601818	3.64729						8.79582	6.60169
	2.40858	4.55372						5.59219	15.2719						2.07339	9.61461							7.61046	4.02184						0.591669	2.54817						8.75911	8.80631
	1.72557	4.56609						6.18804	12.9494						3.07174	9.68793							7.4602	3.00912						0.188873	3.00058						7.85238	11.5852
	1.27644	3.35272						7.28925	16.0113						2.01569	8.25163							8.60539	4.17084						0.713119	2.76115						7.9658	9.05977
	1.09595	3.81586						7.24572	16.0092						3.24603	6.77284							9.04502	4.53465						0.48278	1.75102						6.72714	10.113
	1.1018	4.1308						8.03949	13.9066						3.45485	7.17826							7.83941	5.30113						0.290778	3.00914						8.20939	11.6487
	1.01577	2.91491						5.95563	17.2796						3.8692	7.52591							6.17921	6.13997						0.681387	4.0346						9.26631	8.85167
	0.837875	2.6984						5.74351	11.6261						3.2979	8.51017							5.62839	6.78879						0.255406	3.67384						8.80377	8.11759
	0.975509	2.55288						5.35289	15.0806						3.24267	11.0631							5.29508	6.6371						0.578711	4.90104						8.57438	6.43987
	1.27783	2.48451						6.0126	17.3396						4.04347	10.2284							5.56745	6.13451						0.342517	3.00432						7.53373	5.33651
	0.979411	2.20914						4.98613	15.1785						3.38782	10.5514							4.21657	5.95521						0.701303	2.98275						9.94044	6.31723
	1.4945	4.70641						5.64026	14.0403						3.30858	9.51524							4.45722	4.51572						0.790896	3.12198						11.9694	8.31169
	0.96587	3.35229						5.79219	14.2243						5.78349	7.55586							5.34941	4.40904						0.408497	3.60998						11.4209	8.39241
	0.98183	3.06875						7.92366	14.2176						5.00201	9.71164							4.824	3.72801						0.141	3.38934						10.7208	10.1893
	0.906473	2.52764						6.47996	14.48						5.07439	10.9147							4.52001	3.3116						0.299447	2.80278						12.4001	13.5123
	1.19988	2.64343						7.6407	17.8242						3.06056	11.3989							5.14816	4.10745						0.564121	2.84899						11.8828	10.2922
	1.26726	2.30265						6.87158	19.9466						2.85329	13.1738							4.20042	5.19464						0.640278	4.19911						13.8758	9.43936
	1.44688	3.10846						6.83502	21.3416						3.35557	16.2169							3.56235	5.38126						0.808259	2.86595						10.7287	10.1751
	1.00593	3.48237						7.43267	21.8997						2.88966	15.1883							2.32381	2.72598						0.504558	2.75296						9.59478	10.1383
	0.884619	3.12374						7.68718	20.7794						1.89689	13.8941							2.14692	2.81239						0.680809	1.92892						7.34918	6.02904
	0.849162	3.46378						7.24787	23.0577						3.01029	10.5596							1.77238	3.01827						0.582668	1.53114						7.06419	8.70948
	1.38575	4.64669						7.60648	20.3223						3.15162	8.2361							1.98873	3.15121						0.833516	2.21865						4.96553	7.58748
	2.4492	4.45761						5.71495	20.0206						1.93418	7.17873							2.9242	2.51468						0.295982	3.60185						2.94271	7.51776
	1.35979	4.33505						6.82303	19.3934						1.53682	4.92896							2.68492	3.12734						0.720297	3.47776						2.16735	7.92783
	1.89858	5.3239						8.20475	17.6496						2.47628	6.47575							2.96744	4.38531						0.24456	2.39269						2.65291	9.59707
	1.47416	4.37117						7.5562	16.1412						1.38996	3.8323							1.93697	3.21808						0.506968	3.24042						2.41727	8.8561
	1.27804	3.75383						5.19017	20.4326						1.65625	3.96134							2.31909	4.19152						0.494989	5.08896						1.43471	8.55888
	1.05005	3.85408						4.61039	22.089						1.44943	5.4189							3.44042	4.17299						0.455138	4.88505						1.39571	7.25029
	1.4237	3.94431						6.9867	22.6215						2.38071	7.03448							3.08811	4.46755						0.866614	3.61523						1.91506	7.0426
	1.24643	2.55815						7.94721	24.4827						2.11141	6.31369							2.28917	4.58797						0.441556	2.46288						1.2507	6.9374
	2.48658	2.57433						7.08197	20.4306						1.59833	7.74503							2.40576	7.13016						0.35833	3.17615						1.76935	5.60534
	1.29869	2.54553						7.20019	21.8019						2.02527	4.6585							3.38469	6.56192						0.42439	3.70621						1.62654	5.15763
	1.41793	2.62567						9.50422	18.6979						2.19256	6.631							3.11961	6.75653						0.195494	2						1.65275	6.9088
	1.63495	3.66467						6.00173	21.4307						3.39686	3.98747							4.05121	6.78484						0.721652	4.75976						1.09433	5.51716
	1.49559	2.36485						4.66079	21.5451						4.15291	3.71748							3.9789	5.77191						0.125666	1.98594						1.26947	7.31309
	2.27061	2.73263						4.2575	25.2905						4.01182	4.01698							3.92229	4.96454						0.696892	2.98764						1.28118	8.35196
	2.13779	3.55082						3.57014	19.6527						2.6365	4.14519							4.88665	7.18999						0.73231	2.9038						1.32646	7.04529
	2.45799	5.23299						2.42245	20.2651						2.0225	4.54121							6.90184	6.89408						0.764133	3.89631						1.23903	8.75595
	1.69528	3.95163						2.52984	14.3104						1.79959	4.59622							4.97241	7.72056						0.754456	2.54017						1.98194	10.7154
	1.55994	2.76856						4.14043	10.0515						1.45183	3.83568							5.14439	5.20031						0.742683	2.74646						2.47384	11.8998
	1.65121	5.89301						1.49369	10.8686						1.28442	2.38914							5.51165	7.19057						0.710788	2.8487						1.56293	11.2642
	1.83589	4.43691						1.39813	10.9621						1.40584	2.47656							6.24505	7.11836						0.0649494	3.07581						1.38417	10.71
	1.13895	3.18841						1.24241	9.77645						1	2.21735							7.07769	6.66936						0.0234786	3.76312						1.43454	8.40573
	1.58605	3.15886						0.9007	9.56389						1.14989	1.70438							8.97468	8.50965						0.544214	2.76278						1.08608	9.99904
	1.58614	3.39114						1.14717	6.55513						0.891777	1.92465							10.2539	7.45269						0.364645	1.65958						1.31105	11.4518
	2.11281	3.89757						1.27979	7.78923						0.675035	2.37909							11.5979	8.95428						0.478827	2.57455						1.26987	8.43135
	2.31676	3.03013						0.942371	6.64292						0.714356	2.41135							10.0155	8.9918						0.815969	3.34531						2.20405	9.28929
	1.5254	3.44277						1.31472	5.69402						0.81023	2.64387							8.84569	11.5454						0.984028	2.50786						1.05818	9.2773
	1.11514	3.70092						1.814	5.56811						0.632902	2.57858							8.13929	9.7801						0.753355	2.9947						0.920588	11.7194
	1	4.65882						1.81797	4.25822						0.703102	2.37317							8.08555	9.77336						0.276267	1.25238						0.840882	9.75792
	1.16411	3.90597						1.40665	2.2569						0.483841	2.89652							10.0383	8.50048						0.84358	1.61053						1.08136	9.40123
	1.21364	2.64457						1.39106	4.02806						0.696232	3.76165							9.98196	6.01982						0.597	1.64529						0.917154	9.98962
	1.74211	4.236						1.40887	4.01831						1.60647	4.68256							7.76441	6.52393						0.307708	2.74695						1.3995	10.7907
	2.79806	4.48976						1.69494	5.50417						0.647862	4.04396							8.52853	6.18894						0.767247	2.65103						0.997107	8.82934
	1.79291	5.85817						1.83336	4.7756						0.572545	4.04612							6.07905	6.02476						0.749794	2.00869						0.929781	10.0021
	1.31587	5.8197						1.17148	3.49866						0.545856	4.51134							6.04573	6.7075						0.816311	3.08227						1.35737	9.55813
	2.00426	6.91929						1.22462	4.55423						0.247095	3.46311							7.57456	6.6609						0.396441	4.80003						0.983858	7.92397
	1.35953	7.58426						1.75037	3.74939						0.877587	3.9183							7.00227	8.16269						0.739296	3.47749						0.8899	8.70801
	1.30806	4.38073						1.35929	3.30988						0.525315	6.29398							6.43025	8.69392						0.886744	4.03519						0.806935	10.3446
	1.16909	4.39926						1.26196	3.29049						0.257424	4.92486							7.13158	8.54028						1.01687	3.44591						0.815324	10.0346
	1.41094	4.89405						1.60233	4.71828						0.35498	3.38004							8.30543	8.28446						0.864623	2.09476						1.61328	9.993
	2.14143	4.66301						2.80365	4.97656						0.435553	3.46936							8.31213	6.32408						0.88907	3.49951						1.1546	9.36687
	1.66297	3.16851						1.47188	5.30749						0.878676	4.67997							7.79193	5.43196						0.720593	3.00128						1.01133	12.0758
	1.74507	4.10122						1.94728	6.8946						0.592911	3.31517							5.55868	5.97921						0.338507	4.5291						1.30374	11.1823
	1.93898	6.0352						1.83787	6.47042						0.408483	2.83784							4.72438	5.59513						0.786651	4.27859						1.09896	10.5952
	1.04523	5.13903						1.1229	7.31474						0.639174	2.62546							5.1726	4.89088						0.916307	4.33243						1.83875	10.3247
	1.29351	3.84632						1.19692	9.7457						0.742971	2.99486							5.62732	4.63311						0.640304	4.86822						0.628598	14.1938
	1.07543	3.99324						0.98313	7.81672						0.545764	3.36875							4.7382	4.23784						0.903511	5.08558						0.397685	13.1584
	1.74017	3.75434						1.1952	7.32798						0.523089	3.77862							3.28776	4.834						0.534421	6.38152						0.986188	11.9249
	1.29812	3.11887						1.07353	6.2584						0.456473	3.58969							4.3353	5.21341						0.678377	5.04304						1.08823	12.9274
	1.68987	3.12852						2.3307	6.92647						0.506432	2.34583							3.98793	5.1858						0.945843	5.08032						1.30771	10.715
	2.31256	3.96988						1.77607	7.34501						0.61613	1.62825							3.89675	6.17825						0.659314	4.09845						0.842372	11.1834
	1.99178	5.18072						1.97595	5.65059						0.406594	1.70895							3.59432	5.838						0.887995	4.57393						0.929884	9.50431
	1.96242	4.16113						1.85586	7.00464						0	2.02288							3.32896	7.16855						0.875066	4.7963						1.23015	8.97324
	2.00926	5.80787						1.79307	7.53543						0.0698576	2.80084							4.88031	6.74985						0.737296	5.85878						1.10392	11.2308
	2.82657	5.20828						1.83283	6.65487						0.592659	2.37412							5.91519	6.8855						0.666612	3.31822						1.14046	11.9953
	2.58887	6.9155						1.60188	7.81615						0.082815	3.13816							6.25217	7.34607						0.590661	4.89584						1.37456	12.5502
	2.16623	5.68616						1.73017	6.57133						0.443659	2.44616							6.84562	6.44132						0.728827	4.08715						1.24874	10.6245
	2.36069	3.86303						1.27191	4.89017						0.303536	2.00104							7.11804	7.26361						0.639809	3.61119						0.90984	11.2551
	3.04501	6.10528						2.34936	8.91644						0.510366	3.26986							8.81625	7.66479						0.355612	3.24745						0.897736	13.2481
	2.95107	3.83068						2.22704	7.58697						0.373103	3.02727							10.0349	7.72329						0.638138	2.97839						0.974987	12.7861
	2.71215	4.47688						1.86498	7.45634						1.14475	3.02424							9.39732	8.15816						0.391052	2.59605						0.847484	10.2121
	2.61748	4.84675						3.10757	8.69735						0.737729	2.95785							6.85522	10.8414						0.594947	1.96164						1.19303	7.93878
	2.32056	4.46472						2.3629	8.1882						0.352493	2.10388							6.31755	13.5957						0.190042	2.9982						1.76093	7.09186
	1.75531	3.70552						2.3223	9.75831						0.251267	2.30837							7.05626	10.0017						0.268682	2.8959						1.10089	9.43955
	2.57811	3.39707						3.15622	8.53195						0.276155	2.23197							5.66512	9.72812						0.147597	1.4113						1.34136	9.90349
	2.33025	4.13259						4.13043	7.94794						0.74973	1.77017							3.97873	10.9462						0.363833	2.38771						1.32149	10.6297
	1.55699	6.14159						3.66765	9.4728						0.951098	3.4513							5.66667	9.01169						0.825339	2.03181						0.733414	11.5937
	1.51337	8.55553						3.49828	9.54531						0.964868	2.96236							3.68342	7.31073													0.844424	12.8051
	1.79711	7.19465						2.66577	7.81447						1.56951	2.89143							3.42221	5.95573													0.983314	8.41037
	1.88543	6.44705						2.98441	8.93486						0.622619	2.80296							2.60648	5.53089													0.899379	11.0011
	2.61152	5.32013						3.24481	7.66348						0.390649	2.67413							3.75404	5.69778													1.1437	11.7376
	2.40787	5.44007						3.05461	6.95678						0.334441	4.3537							3.60424	7.52431													1.22133	12.9945
	2.70273	5.05993						4.41452	8.85058						0.321407	2.81395							2.86138	5.54039													0.844981	10.8694
	2.91281	7.00262						2.66307	6.771						0.686499	3.16584							3.7399	7.04656													0.948548	11.6323
	4.60974	8.45025						2.07464	8.53321						0.493028	2.87445							2.69586	5.22009													0.948888	16.3079
	5.0021	6.96443						2.59571	8.46483						0.931104	3.69969							2.40684	4.52786													0.890652	15.5513
	2.87561	8.33181						3.49811	7.91279						1.01759	2.79922							2.09452	6.30738													0.832596	11.7926
	3.68594	8.50314						4.47341	6.55858						1.62223	2.39162							3.28588	10.0178													1.11817	11.1362
	3.85233	8.94228						2.67015	8.65908						1.31566	2.69305							5.01032	9.41943													0.973704	13.1254
								2.89231	6.3048						1.09661	2.93624							4.63791	8.89449													1.27334	13.5003
								3.17067	6.84172						1.55864	2.96316							6.45295	9.05327													0.920906	16.0554
								3.87176	7.51835														5.01294	7.45639													1.73938	13.9316
								3.99034	7.94838														5.41428	8.10055													1.55587	14.9262
								3.42641	7.68762														4.56927	5.21001													1.78501	10.7737
								3.23005	6.29361														3.30111	5.15508													1.60504	8.63164
								2.8602	8.28543														3.53468	5.33895													1.84393	12.1816
								2.80798	7.78181														3.65186	7.2888													1.85745	12.0909
								2.83795	8.52093																												1.96402	6.76279
								4.66213	8.06988																												1.78286	10.1987
								3.41279	8.21542																												1.92293	12.8387
								3.99145	10.8922																												2.97057	12.5404
								4.7375	9.23892																												2.05416	10.5318
																																					2.89678	7.56726
																																					2.23846	7.3292
																																					2.97516	6.44847
																																					2.16991	7.55011
																																					2.07011	8.67567
																																					2.94948	7.99523
																																					3.47439	5.99961
																																					4.75512	7.73989
																																					3.72721	7.38177
																																					3.75012	10.9795
																																					3.43191	8.66668
																																					7.4914	6.37036
																																					7.8527	5.04458
																																					7.54991	4.50563
																																					5.9777	5.33179
																																					5.72885	4.87749
																																					8.98152	5.93757
	AR_NCR1_fulllength_091124_GFP_O4_Image4.tif	AR_NCR1_fulllength_091124_mRuby_O4_Image4.tif						AR_NCR1_fulllength_090324_GFP_O5_Image1.tif	AR_NCR1_fulllength_090324_mRuby_O5_Image1.tif						AR_NCR1_fulllength_121824_GFP_O10_Image2.tif	AR_NCR1_fulllength_121824_mRuby_O10_Image2.tif							AR_NCR1_delta(H1+H2+L)_B10_102824_GFP_O2_Image9.tif	AR_NCR1_delta(H1+H2+L)_B10_102824_mRuby_O2_Image9.tif						AR_NCR1_delta(H1+H2+L)_B10_121624_GFP_O11_Image2_Z12.tif	AR_NCR1_delta(H1+H2+L)_B10_121624_mRuby_11_Image2_Z12.tif						AR_NCR1_delta(H1+H2+L)_B10_102824_GFP_O17_Image4.tif	AR_NCR1_delta(H1+H2+L)_B10_102824_mRuby_O17_Image4.tif
	4	4						1	1						2	2							9	9						2	2						4	4
	GFP	mRuby						GFP	mRuby						GFP	mRuby							GFP	mRuby						GFP	mRuby						GFP	mRuby
	4.86566	8.03777						6.05049	11.0548						1.33791	3.37673							4.87834	4.82007						0.614151	1.85417						9.69464	6.83352
	4.19172	8.06985						6.43028	15.6557						1.25198	4.516							4.12945	4.16087						0.616111	2.6002						8.50328	6.78513
	4.28979	9.48834						6.47168	18.6617						1.97035	4.26889							2.82538	3.45107						0.64597	3.12181						7.64339	4.16964
	2.95676	8.19806						5.12848	20.6753						2.81321	4.81124							3.74868	3.77082						0.11115	1.78478						8.6589	5.45842
	4.5405	9.92785						3.77008	27.4079						2.30063	4.10216							3.596	3.1705						0.607903	2.12818						9.12554	5.56412
	4.45868	13.4576						4.27059	24.1648						2.00261	5.01013							4.54893	3.1543						0.609695	1.77596						5.2607	6.96201
	3.69293	14.4659						6.29688	21.2756						2.97923	5.30163							3.7925	3.38386						0.642433	2.32408						4.98936	6.64944
	4.98498	13.9596						6.12672	23.5565						1.70422	3.6898							3.55936	3.95512						0.359273	2.63965						5.67365	6.67956
	5.29283	13.4565						7.84995	18.6055						1.54765	6.94462							4.32618	5.89951						0.656954	1.31552						7.78651	7.62526
	6.69371	16.1541						5.95787	21.6923						1.48362	5.51428							3.0049	4.11323						0.983256	2.15543						6.71509	6.7452
	6.67267	19.4483						4.9305	17.9889						1.81516	5.68997							3.22475	5.90496						1.21107	1.68149						7.82998	8.82264
	6.82141	22.9729						6.63723	17.2231						2.03887	7.06986							4.71789	5.10925						1.22578	2.40849						10.0098	7.91394
	8.00316	29.2239						4.93235	16.9106						2.46858	5.61605							4.28559	5.5578						0.738034	2.29308						9.52513	10.2486
	9.23948	27.1294						4.14638	16.8645						2.53719	7.14913							3.86146	2.74567						1.03705	1.879						10.3586	11.5683
	7.18371	27.765						6.00386	13.8279						2.46323	8.5944							2.76391	2.66869						2.384	1.94227						10.9897	13.1133
	5.81429	28.5056						8.3176	15.6686						2.079	5.38767							5.23002	2.91418						0.717441	2.58345						8.97934	10.6449
	6.11767	26.792						5.92252	17.7738						2.53917	7.73224							3.67887	4.01107						2.08395	2.5967						7.87231	10.9814
	5.89882	24.3018						5.7876	18.9375						3.95994	11.0824							4.43522	3.41381						2.00591	3.15874						6.26082	10.3181
	3.2218	25.3464						6.20143	18.2937						3.73821	7.72458							6.07691	4.42685						2.24588	2.74233						5.93849	11.7973
	6.73602	21.56						5.70634	20.5245						2.66902	8.3701							4.85586	3.01362						3.19759	3.28374						3.9907	10.9302
	4.82893	18.2484						6.79945	23.0817						2.91556	8.76573							2.82786	3.35311						4.80013	1.89981						5.04835	10.9963
	4.25248	19.004						6.29985	25.3319						2.929	9.33451							3.07003	2.79495						3.17431	2.2879						6.94944	7.06324
	3.70168	14.2315						5.53215	24.8252						4.10451	8.81124							4.79974	3.71571						2.9464	4.05693						5.18205	8.50688
	2.30838	16.0165						4.08093	24.0551						2.60956	10.4811							2.50748	4.59451						2.12421	2.78548						5.63402	7.61123
	4.48355	12.4754						6.07711	23.5581						2.59139	10.4006							3.62262	4.07394						3.78135	2.91992						7.61081	6.59128
	3.79774	10.9893						6.57729	19.8998						2.1567	7.49826							2.98156	3.99785						3.1021	2.11056						8.29326	11.3095
	3.09002	11.8529						6.84574	22.5291						3.08664	6.22518							2.76857	3.98644						4.9866	2.38018						6.65275	8.11766
	3.51091	10.8212						5.86578	19.3106						2.41265	7.21447							2.14464	4.31036						3.60226	2.55812						5.73969	6.06547
	1.58246	10.6865						4.92502	20.5963						2.39792	8.51101							2.01414	2.99107						5.28336	2.99375						5.48626	8.52819
	2.29942	10.1088						5.57923	21.0224						3.53121	8.68773							2.72853	3.81802						5.02467	2.68447						4.77841	7.87634
	2.60386	14.778						4.92078	16.3642						3.6367	11.0843							1.82489	3.72705						3.66601	2.32811						4.22617	7.29553
	3.15852	9.86222						6.04746	17.7539						3.52264	12.5861							1.86023	4.59303						4.12044	2.06023						4.20378	8.39719
	3.37304	13.6911						5.08302	15.3406						3.52417	11.1368							3.58045	3.79604						2.87256	1.6807						3.36062	10.4584
	4.23617	12.5605						5.85171	15.0623						4.56911	10.9469							2.55146	5.61641						4.42647	1.94475						4.85534	8.55298
	2.43629	10.1528						3.31509	14.4454						3.90495	11.0832							3.09899	5.61225						5.53069	3.14671						5.53946	8.18426
	2.516	11.7035						3.0085	14.0185						2.42976	10.456							2.18978	3.4494						5.01525	2.49187						3.53235	7.91771
	2.38602	12.9025						3.80565	15.8062						2.98011	11.7931							2.56659	3.72351						4.04219	2.71668						2.78506	6.72063
	2.14785	13.1789						3.87465	16.6954						3.87829	13.3636							3.7875	5.5337						6.63139	2.23826						2.7878	7.67139
	3.3729	12.1944						4.51219	23.2358						3.31832	11.4692							1.85546	5.06758						7.82664	2.42859						2.28422	9.052
	3.15179	12.2878						5.59531	18.4124						2.28451	9.68066							2.8439	6.1991						4.91272	2.92374						1.81317	7.40421
	3.03657	12.4379						7.12455	17.084						3.30527	12.0864							1.70383	5.30464						4.67148	3.01401						2.50725	7.03491
	4.1509	13.8633						6	15.3733						2.57517	10.4288							1.64961	3.11051						6.18942	3.19232						2.59029	6.9327
	3.67722	16.3068						5.6432	15.7329						1.6441	8.39698							1.47867	6.00788						4.10125	2.76167						2.26533	6.59962
	4.66495	19.4524						6.58182	17.0874						1.86233	7.44799							1.71458	4.86662						5.54672	3.59986						1.85452	6.90124
	3.50215	13.1428						5.86257	14.7355						1.85503	7.60097							2.19633	3.97471						6.71453	3.77629						1.71936	6.80433
	4.01331	13.6107						5.87299	17.5064						2.25134	5.4595							1.76109	3.54255						5.85718	3.94607						1.31828	7.1082
	3.50494	14.2209						5.74062	17.4651						1.31762	4.16911							2.14145	4						5.76302	3.31341						1.31258	7.14997
	4.09959	18.3995						5.67043	16.864						1.25958	3.55308							1.65852	3.71292						3.30105	4.93645						1.22736	5.98188
	4.09099	23.894						5.30165	18.9911						0.957155	3.54637							2.19137	3.74849						3.72137	3.7391						0.994334	4.23378
	5.1183	24.1743						5.09864	17.6803						1.42249	3.00667							2.14514	2.86601						5.52004	4.07812						2.08948	3.83617
	4.48133	22.6163						4.93235	18.5686						1.20263	2.7939							1.76333	2.67361						4.96618	5.41801						1.66757	4.49032
	4.90331	18.9838						4.92323	14.2704						1.44544	3.99851							1.68585	2.19563						5.06018	3.857						0.871862	4.77954
	7.94332	19.2245						4.51614	13.9573						1.40405	4.03409							0.994848	5.14584						4.44667	3.09668						1.42859	6.43351
	6.24401	25.1489						5.1677	15.6618						1.35287	4.76021							0.778888	3.58303						5.20625	2.49244						1.57933	5.90878
	6.48854	22.8402						3.94019	12.1365						0.93626	6.90953							1.1086	3.08407						4.24856	3.5879						0.792692	5.39255
	9.24556	28.9574						4.47763	14.8843						1.52291	7.82043							0.957526	3.6505						3.58389	3.40623						0.971738	6.0029
	8.43374	26.5078						5.67715	13.3409						2.33336	9.26738							1.36252	3.76365						6.47108	4.02655						0.9014	5.09473
	10.8776	23.9628						3.56395	14.0194						3.05126	10.0892							1.41053	3.96956						6.1817	4.72973						2.06529	4.8315
	7.30511	25.5444						3.92306	12.93						3.92549	9.29336							1.166	4.54901						4.04097	5.4311						1.19617	5.75068
	8.3098	25.2086						3.31342	14.0282						3.01479	7.85236							1.367	4.25993						4.98179	4.09397						1.0659	6.20367
	9.37096	26.3583						2.91857	14.298						3.2408	9.11362							1.85872	3.81021						4.61125	4.4302						0.811833	4.86996
	11.6704	33.7204						4.05225	13.9906						2.36202	10.107							1.1262	2.8251						5.62797	3.99532						0.992252	7.97593
	12.4345	30.1039						3.46064	13.2657						2.68422	10.2735							0.999355	3.22706						4.88954	3.52179						1.28103	7.68847
	11.8978	29.7813						3.47847	12.3648						2.58529	13.6198							0.866854	4.07646						4.53208	2.69276						0.919783	6.87426
	10.1696	31.7745						3.29115	14.7986						3.34006	13.78							1.53049	4.90408						4.90161	3.30934						0.752006	6.64981
	9.42673	38.0484						3.28922	14.8473						2.47096	16.041							1.70464	4.37724						3.51646	3.55756						1.09945	6.36828
	8.21175	33.0647						3.92165	12.0916						4.09394	14.797							1.20162	4.85898						3.4258	3.52281						1.29974	6.70685
	7.84444	27.2768						3.27578	10.8647						3.37937	20.6938							0.999178	5.71973						3.9445	2.64766						0.943569	6.88338
	7.58989	30.9209						2.02802	10.59						4.08145	14.4582							1.16328	4.94046						4.55568	3.14194						1.19288	8.19162
	6.68668	24.605						1.84117	7.7661						2.59108	16.8087							1.20917	5.48741						3.44444	3.49154						0.770133	8.71469
	6.48643	20.6073						1.72831	7.14715						2.07829	13.8676							1.5757	4.1053						3.84018	3.78686						0.888029	7.27817
	6.55075	20.9537						1.4164	6.39508						2.42568	11.9722							2.03212	3.1971						4.35834	2.98044						1.78352	6.83293
	7.97136	19.438						1.03059	7.60272						2.91717	11.3095							1.56488	4.23921						4.01687	4.05576						1.22738	7.73472
	7.04219	14.7636						1.27131	6.20901						2.86698	9.68654							1.33502	3.71179						3.34517	2.78498						1.15601	8.07696
	5.53239	14.4417						1.5701	5.94679						2.25362	9.66171							0.952075	2.04395						3.06143	3.63132						1.37327	7.39937
	4.31535	14.9362						0.982263	6.02765						3.07875	8.05047							1.04588	3.51742						3.04386	2.31218						1	7.82921
	3.57972	16.2748						0.45747	6.70745						3.006	10.8509							2.00683	4.76138						4.473	2.72786						1.88118	11.8721
	4.3387	11.5221						0.910989	6.41891						5.0294	10.606							1.45998	3.30214						4.90579	3.50112						3.26158	9.10409
	3.81063	11.9527						0.924991	5.98993						2.63756	9.70461							1.18074	3.15118						6.17203	2.9721						3.07319	7.91108
	4.05703	12.6341						1.4516	6.0998						4.18086	10.8547							1.73908	2.82945						4.13859	4.45017						2.97204	6.77468
	3.53781	8.61154						1.16998	5.14457						3.78009	10.029							0.986044	3.72319						6.11543	3.82444						3.41185	6.18774
	4.58727	7.82525						1.00238	5.09315						4.66485	9.82237							0.968054	4.48232						5.56928	2.8653						3.36547	6.44206
	3.49657	8.26037						1.07648	4.24729						1.50669	10.3611							0.975738	3.47226						5.26302	3.19797						2.8965	7.58286
	4.09802	9.84292						1	4.96557						2.04665	14.0494							1.18521	3.29773						4.30133	2.86192						3.16089	7.65642
	5.38703	5.16285						1	4.573						1.10333	9.98556							1.50208	3.71194						4.12706	3.55266						3.92307	7.34895
	2.89345	7.55714						0.924031	4.88383						1.35264	12.0703							1.65729	3.15791						4.30013	2.00574						3.33485	7.93053
	2.71845	6.19936						1.08628	4.84437						1.87123	14.0083							1.54242	3.79938						5.59587	2.66882						2.31755	8.07041
	3.99132	7.14459						1.1554	6.32555						1.9988	10.5327							1.43947	2.99929						5.11454	2.30021						2.81556	7.35719
	3.98789	5.49269						1.1801	5.15023						1.40956	12.1318							1.53248	3.07317						3.82826	2.95761						3.06706	6.62567
	3.50201	8.62407						1.47593	4.47045						3.22745	11.9352							1.30311	2.85115						3.56607	2.5128						4.03258	4.81619
	4.29675	12.4642						1.85864	3.01725						1.9489	11.8598							1.26611	3.60993						3.45626	1.60459						3.36774	5.73316
	6.49905	17.8159						0.631451	3.01742						2	12.8085							1.35772	3.42978						3.34226	1.19508						2.42087	5.77366
	5.70945	20.3919						0.899774	3.55797						3.07705	13.1637							1.52091	2.93036						1.72176	1.63968						3.37055	5.69691
	6.81787	24.6891						0.971683	4.22806						2.66423	13.2505							1.18913	3.48102						2	2.29554						2.27428	5.35962
	8.6835	24.6379						0.875902	4.17414						3.44921	12.4705							1.82178	4.28572						1.89094	1.14143						4.41565	4.81755
	9.84365	34.2433						0.819047	5.38201						4.39696	11.1176							1.23638	2.6659						2.29961	1.53057						3.08533	4.28152
	7.85406	35.6959						1.45975	5.69004						3.38168	11.6221							1.25811	3.33393						0.995825	1.77177						2.43214	6.17268
	8.42177	37.9768						1.71205	6.30616						2.52592	10.4774							1.6808	4.4234						1.11732	1.33196						2.0414	4.40788
	8.07644	39.8928						1.62257	7.90998						3.48837	10.3497							1.28926	2.77252						0.911125	1.96921						2.52585	5.96712
	8.27777	28.3996						1.59573	7.3013						3.00566	9.79493							1.37562	2.93528						0.498258	2.48192						2.09428	9.278
	6.72749	26.423						1.27486	6.2634						2.49759	10.46							0.815865	3.32362						0.752455	1.86462						2.99265	7.84248
	7.08958	29.8077						1.2572	5.16565						4.01377	12.3677							0.728225	3.15304						2.05527	2.4315						3.00761	6.46511
	6.40951	34.1081						1.72447	6.23507						3.44429	13.8654							1.10463	3.58451						1.13878	1.85655						2.35021	7.24922
	9.97542	32.1081						1.40856	8.97883						1.75569	13.9603							1.74036	4.40725						0.85553	0.966545						2.87522	8.09015
	8.25867	34.5927						1.57586	9.71733						2.0236	15.4701							2.48286	4.62197						0.991722	1.47693						2.50945	6.91028
	8.46418	27.4175						2	10.892						3.08144	12.9421							2.57486	4.9962						0.822708	1.83144						2.2745	6.179
	7.57729	28.177						2.8415	10.5641						3.32913	10.3151							1.761	3.09381						1.56498	1.59638						2.33359	6.84943
	10.7506	25.4281						3.0382	14.2973						3.2387	10.4506							1.53377	2.87772						1.4227	1						2.91283	7.74116
	12.0547	28.2351						4.70234	17.043						3.59554	9.76015							2.05632	4.2107						0.972822	1.41521						2.41791	7.17068
	10.8578	25.4062						5.51177	21.9384						3.77376	7.54005							1.63743	6.57896						1.6164	2.00384						3.06339	4.77918
	10.7201	27.3326						9.4031	20.8999						3.44545	8.12972							1.09746	5.82838						1.32535	1.42747						3.57531	5.9259
	9.03037	25.1392						6.70637	20.274						2.48439	8.784							1.41484	4.43441						0.82857	1.58907						3.09536	5.89185
	6.40942	18.2761						7.72293	21.6086						2.66243	8.14889							1.80144	4.01315						1.73196	1.97482						2.07528	5.26275
	4.37095	19.5961						7.76367	27.9566						3.89296	8.67352							2.60269	3.84343						1.4416	2.10993						2.63859	5.56874
	5.00013	16.3613						5.55319	22.49						2.89321	7.16407							2.90491	5.01944						1.56603	1.83984						2.35816	5.64369
	4.50316	10.6822						6.12478	17.8337						3.73516	7.9481							2.94641	5.95401						1.30547	1.5041						2.87945	5.42206
	3.95789	11.1103						5.1227	16.9481						2.74273	7.88327							2.33268	3.63671						1.36249	2.39878						2.86263	5.94844
	3.70492	9.2046						5.69374	13.3978						3.17989	9.72119							3.97221	3.76683						0.832045	1.4136						2.16738	6.28529
	2.66003	5.12239						5.95359	11.3084						3.03128	11.4493							5.77753	5.40663						1	2.60334						2.30786	7.38319
	2.07961	5.08674						5.81022	10.8403						3.46528	12.4184							4.3579	6.67741						0.843056	3.28741						2.30725	6.81305
	2.03901	4.31294						5.83657	9.84531						1.89218	11.3894							4.87249	6.69103						0.708626	3.33953						1.95423	8.04025
	1.40798	2.97279						5.22825	10.7527						1.98797	9.56955							6.1661	6.62757						0.94367	3.14284						2.37702	8.86585
	2.06891	4.59995						3.62036	10.7012						2.11693	7.28741							9.2738	8.1205						0.38295	3.18501						3.41233	7.92124
	2.65523	4.97462						4.17584	11.0611						1.94916	8.04917							6.1007	7.17518						0.933882	3.1123						4.49438	6.37588
	2.44372	4.78356						4.43982	13.0262						2.11067	7.78748							7.58038	7.15694						0.421457	2.80014						4.24552	6.2619
	2.333	6.19024						4.59116	19.6189						2.54364	6.24551							6.24055	6.24032						0.508196	2.71246						4.0763	5.022
	1.54569	6.40679						4.30978	18.0503						1.91223	8.47373							8.74646	9.51623						0.914625	2.21589						4.12177	4.52045
	1.87957	6.5096						4.3025	21.9115						2.26343	6.96949							7.97002	8.90934						1.18399	1.99881						5.69946	5.7952
	1.95888	6.23639						5.49946	23.4978						2.34574	8.42387							5.93426	10.7215						1.12108	2.58566						5.86586	6.72174
	2.57487	6.5631						5.7917	24.5853						2.19003	9.42817							5.30244	12.9504						0.506235	3.356						6.56962	7.2656
	2.26895	5.6327						5.93239	22.1555						2.22626	9.47265							4.9541	12.1425						0.5635	1.44935						7.87235	8.78777
	3.62413	4.14999						7.79335	18.4438						2.4506	8.81471							2.79774	6.49092						0.633211	2.10171						6.71953	9.20067
	2.32139	3.55569						7.12455	22.706						2.26957	8.45723							3.34662	6.4074						0.814371	1.5918						6.35657	6.93541
	2.37486	3.28597						7.53928	21.9566						2.05816	8.4857							3.66612	5.9814						1.50089	1.98127						5.25291	7.48813
	1.77054	3.02246						7.44327	21.3747						2.05866	7.07307							2.33693	5.65224						0.43251	1.58115						4.49264	6.8019
	2.70864	4.40842						5.33741	19.9182						2.46186	6.75066							1.95955	5.40721						0	1.68736						5.82023	5.69979
	1.95991	2.98884						6.86579	19.7697						2.50635	6.87366							2.74362	4.86748						0.41414	1.72553						6.10455	6.25555
	2.57125	3.75812						7.46197	15.8387						1.96494	9.49256							1.99468	3.47426						0.551695	1.50606						7.97476	7.87181
	1.77543	3.71371						7.37797	16.1635						1.54041	8.35388							2.35862	5.68212						0.688778	2.14137						6.3486	7.84552
	1.70017	3.93376						8.36269	24.9444						2.1442	8.33443							1.93439	4.96664						0.457941	3.3471						5.18624	7.85858
	1.09313	3.93507						8.33512	22.7311						1.37541	13.6956							2.48962	4.51756						0.432113	3.44471						4.77738	7.67163
	1	3.38272						6.64703	21.0528						2.52652	12.5389							2.16581	3.4564						0.148552	2.93573						6.47077	8.7442
	1.30537	3.26741						6.62435	21.6707						1.84583	10.835							1.15128	3.1084						0.617583	1.70641						4.54626	9.67796
	1.65165	5.07119						8.69719	24.6128						2.25259	13.5512							1.83914	3.0806						0.364946	1.70339						3.85712	9.38678
	1.27338	5.14825						6.37731	21.5192						3.06881	10.9699							1.55709	4.06093						0.30039	1.93814						3.13087	7.72477
	1.32352	4.12571						7.11912	17.43						2.50896	10.8162							1.19739	2.6519						0.218088	1.32339						4.48597	7.3388
	1.487	5.1364						7.02293	16.2793						3.1765	10.8791							1.83744	3.17874						0.350865	1.70546						4.12416	8.24657
	1.09943	4.67904						6.35804	20.399						2.61458	12.8369							1.38625	3.49878						0.36815	2.84089						3.76743	7.14654
	0.97197	4.04267						5.78812	23.855						4.44734	14.8692							1.99881	2.31379						0.310781	4.48806						3.13807	7.14982
	0.979847	4.48192						6.37705	20.1526						3.26016	14.1808							1.30849	2.5875						0.347777	4.33429						4.47705	8.16497
	0.736484	4.32555						6.7667	20.8489						5.47258	13.1111							1.55439	4.13166						0.186736	3.9056						2.89807	7.80038
	0.858496	4.97044						4.62448	20.3398						4.79163	13.1567							1.37868	2.68612						0.741738	2.70354						4.09414	9.50786
	1	5.93899						5.18971	24.6551						3.04251	11.4847							1.66098	3.74907						0.514144	2.92225						3.15484	9.96287
	0.994462	4.39027						6.42318	24.4655						2.98109	14.0903							2.04901	3.65858						0.38471	3.05958						3.6012	7.64869
	1.1749	3.87372						6.1613	20.3838						2.49835	13.2688							2.05526	4.57528						0.297448	2.72088						3.86131	6.70211
	0.667189	5.72542						6.76887	20.0899						2.90176	11.978							2.37609	3.89684						0.823327	3.78552						3.40312	5.94791
	1.05933	4.31448						6.22731	17.7137						3.05095	9.29023							2.3962	4.9319						0.844333	3.73671						2.81113	9.07595
	0.971448	3.87375						6.55828	18.12						4.63467	9.45669							3.2696	4.88271						0.808639	3.10951						3.41689	6.77695
	0.902994	4.84888						6.51776	17.7974						3.01913	9.18493							4.44097	3.32265						0.517438	3.58328						3.6468	6.74549
	0.999955	4.26759						6.27321	24.9775						2.5392	10.0203							2.50345	4.21889						0.590476	4.19521						5.01427	5.30597
	1.35576	3.43299						5.69382	20.5248						2.29229	10.8624							1.96138	4.66871						0.816525	3.59486						7.10672	3.90968
	0.945053	4.12623						7.81526	17.2672						2.85054	10.4695							2.88457	3.93154						1.08551	4.88805						7	4.81419
	1.01483	4.04599						6.12638	17.7559						2.90109	8.59258							3.04127	4.3517						1.01346	3.31266						6.57007	6.15667
	1.87483	3.71578						6.87104	18.9735						2.69212	8.74933							3.7927	7.33532						0.415138	1.92136						6.09856	6.45383
	1.07722	4.14675						8.54024	19.4261						2.87541	6.9382							4.2087	7.52586						0.394561	2.4447						5.02104	7.91178
	1.86538	4.04273						7.22993	18.0177						2.15834	6.37646							6.08453	7.10078						0.684085	3.70401						4.63521	5.34023
	1.68903	5.63882						6.43724	19.144						2.61906	6.72922							6.12424	6.44198						0.960164	3.65857						5.30112	4.19685
	1.39268	7.86884						7.59504	16.7175						3.28298	10.1896							7.97239	9.23488						0.595622	2.97577						7.47769	4.56864
	2.20435	7.07403						5.0101	20.3						3.53272	7.83769							7.36163	8.87714						0.495086	2.66675						5.40061	5.76242
	1.65304	7.38009						6.2392	17.3424						2.33168	9.93056							7.65447	10.1969						0.540542	2.54629						6.74271	6.34884
	2.26765	7.1418						7.59889	23.1613						2.50288	10.9011							6.3158	7.72275						0.31627	2.78008						8.16473	6.49358
	2.96248	6.84949						8.21148	19.4755						1.90633	11.0016							8.88804	7.92013						0.41343	4.51296						7.15819	5.87428
	4.19011	7.68861						7.48364	18.8248						2.38782	12.2671							6.08076	7.37306						0.669635	3.67697						7.74563	5.53024
	3.8569	6.86729						7.65503	18.1238						1.74868	11.3522							9.94918	3.22048						0.708849	3.92982						9.08735	6.56786
	2.38543	7.60557						7.2592	17.2591						1.82116	10.4133							11.403	4.59867						0.601818	3.64729						8.79582	6.60169
	2.40858	4.55372						5.59219	15.2719						2.07339	9.61461							7.61046	4.02184						0.591669	2.54817						8.75911	8.80631
	1.72557	4.56609						6.18804	12.9494						3.07174	9.68793							7.4602	3.00912						0.188873	3.00058						7.85238	11.5852
	1.27644	3.35272						7.28925	16.0113						2.01569	8.25163							8.60539	4.17084						0.713119	2.76115						7.9658	9.05977
	1.09595	3.81586						7.24572	16.0092						3.24603	6.77284							9.04502	4.53465						0.48278	1.75102						6.72714	10.113
	1.1018	4.1308						8.03949	13.9066						3.45485	7.17826							7.83941	5.30113						0.290778	3.00914						8.20939	11.6487
	1.01577	2.91491						5.95563	17.2796						3.8692	7.52591							6.17921	6.13997						0.681387	4.0346						9.26631	8.85167
	0.837875	2.6984						5.74351	11.6261						3.2979	8.51017							5.62839	6.78879						0.255406	3.67384						8.80377	8.11759
	0.975509	2.55288						5.35289	15.0806						3.24267	11.0631							5.29508	6.6371						0.578711	4.90104						8.57438	6.43987
	1.27783	2.48451						6.0126	17.3396						4.04347	10.2284							5.56745	6.13451						0.342517	3.00432						7.53373	5.33651
	0.979411	2.20914						4.98613	15.1785						3.38782	10.5514							4.21657	5.95521						0.701303	2.98275						9.94044	6.31723
	1.4945	4.70641						5.64026	14.0403						3.30858	9.51524							4.45722	4.51572						0.790896	3.12198						11.9694	8.31169
	0.96587	3.35229						5.79219	14.2243						5.78349	7.55586							5.34941	4.40904						0.408497	3.60998						11.4209	8.39241
	0.98183	3.06875						7.92366	14.2176						5.00201	9.71164							4.824	3.72801						0.141	3.38934						10.7208	10.1893
	0.906473	2.52764						6.47996	14.48						5.07439	10.9147							4.52001	3.3116						0.299447	2.80278						12.4001	13.5123
	1.19988	2.64343						7.6407	17.8242						3.06056	11.3989							5.14816	4.10745						0.564121	2.84899						11.8828	10.2922
	1.26726	2.30265						6.87158	19.9466						2.85329	13.1738							4.20042	5.19464						0.640278	4.19911						13.8758	9.43936
	1.44688	3.10846						6.83502	21.3416						3.35557	16.2169							3.56235	5.38126						0.808259	2.86595						10.7287	10.1751
	1.00593	3.48237						7.43267	21.8997						2.88966	15.1883							2.32381	2.72598						0.504558	2.75296						9.59478	10.1383
	0.884619	3.12374						7.68718	20.7794						1.89689	13.8941							2.14692	2.81239						0.680809	1.92892						7.34918	6.02904
	0.849162	3.46378						7.24787	23.0577						3.01029	10.5596							1.77238	3.01827						0.582668	1.53114						7.06419	8.70948
	1.38575	4.64669						7.60648	20.3223						3.15162	8.2361							1.98873	3.15121						0.833516	2.21865						4.96553	7.58748
	2.4492	4.45761						5.71495	20.0206						1.93418	7.17873							2.9242	2.51468						0.295982	3.60185						2.94271	7.51776
	1.35979	4.33505						6.82303	19.3934						1.53682	4.92896							2.68492	3.12734						0.720297	3.47776						2.16735	7.92783
	1.89858	5.3239						8.20475	17.6496						2.47628	6.47575							2.96744	4.38531						0.24456	2.39269						2.65291	9.59707
	1.47416	4.37117						7.5562	16.1412						1.38996	3.8323							1.93697	3.21808						0.506968	3.24042						2.41727	8.8561
	1.27804	3.75383						5.19017	20.4326						1.65625	3.96134							2.31909	4.19152						0.494989	5.08896						1.43471	8.55888
	1.05005	3.85408						4.61039	22.089						1.44943	5.4189							3.44042	4.17299						0.455138	4.88505						1.39571	7.25029
	1.4237	3.94431						6.9867	22.6215						2.38071	7.03448							3.08811	4.46755						0.866614	3.61523						1.91506	7.0426
	1.24643	2.55815						7.94721	24.4827						2.11141	6.31369							2.28917	4.58797						0.441556	2.46288						1.2507	6.9374
	2.48658	2.57433						7.08197	20.4306						1.59833	7.74503							2.40576	7.13016						0.35833	3.17615						1.76935	5.60534
	1.29869	2.54553						7.20019	21.8019						2.02527	4.6585							3.38469	6.56192						0.42439	3.70621						1.62654	5.15763
	1.41793	2.62567						9.50422	18.6979						2.19256	6.631							3.11961	6.75653						0.195494	2						1.65275	6.9088
	1.63495	3.66467						6.00173	21.4307						3.39686	3.98747							4.05121	6.78484						0.721652	4.75976						1.09433	5.51716
	1.49559	2.36485						4.66079	21.5451						4.15291	3.71748							3.9789	5.77191						0.125666	1.98594						1.26947	7.31309
	2.27061	2.73263						4.2575	25.2905						4.01182	4.01698							3.92229	4.96454						0.696892	2.98764						1.28118	8.35196
	2.13779	3.55082						3.57014	19.6527						2.6365	4.14519							4.88665	7.18999						0.73231	2.9038						1.32646	7.04529
	2.45799	5.23299						2.42245	20.2651						2.0225	4.54121							6.90184	6.89408						0.764133	3.89631						1.23903	8.75595
	1.69528	3.95163						2.52984	14.3104						1.79959	4.59622							4.97241	7.72056						0.754456	2.54017						1.98194	10.7154
	1.55994	2.76856						4.14043	10.0515						1.45183	3.83568							5.14439	5.20031						0.742683	2.74646						2.47384	11.8998
	1.65121	5.89301						1.49369	10.8686						1.28442	2.38914							5.51165	7.19057						0.710788	2.8487						1.56293	11.2642
	1.83589	4.43691						1.39813	10.9621						1.40584	2.47656							6.24505	7.11836						0.0649494	3.07581						1.38417	10.71
	1.13895	3.18841						1.24241	9.77645						1	2.21735							7.07769	6.66936						0.0234786	3.76312						1.43454	8.40573
	1.58605	3.15886						0.9007	9.56389						1.14989	1.70438							8.97468	8.50965						0.544214	2.76278						1.08608	9.99904
	1.58614	3.39114						1.14717	6.55513						0.891777	1.92465							10.2539	7.45269						0.364645	1.65958						1.31105	11.4518
	2.11281	3.89757						1.27979	7.78923						0.675035	2.37909							11.5979	8.95428						0.478827	2.57455						1.26987	8.43135
	2.31676	3.03013						0.942371	6.64292						0.714356	2.41135							10.0155	8.9918						0.815969	3.34531						2.20405	9.28929
	1.5254	3.44277						1.31472	5.69402						0.81023	2.64387							8.84569	11.5454						0.984028	2.50786						1.05818	9.2773
	1.11514	3.70092						1.814	5.56811						0.632902	2.57858							8.13929	9.7801						0.753355	2.9947						0.920588	11.7194
	1	4.65882						1.81797	4.25822						0.703102	2.37317							8.08555	9.77336						0.276267	1.25238						0.840882	9.75792
	1.16411	3.90597						1.40665	2.2569						0.483841	2.89652							10.0383	8.50048						0.84358	1.61053						1.08136	9.40123
	1.21364	2.64457						1.39106	4.02806						0.696232	3.76165							9.98196	6.01982						0.597	1.64529						0.917154	9.98962
	1.74211	4.236						1.40887	4.01831						1.60647	4.68256							7.76441	6.52393						0.307708	2.74695						1.3995	10.7907
	2.79806	4.48976						1.69494	5.50417						0.647862	4.04396							8.52853	6.18894						0.767247	2.65103						0.997107	8.82934
	1.79291	5.85817						1.83336	4.7756						0.572545	4.04612							6.07905	6.02476						0.749794	2.00869						0.929781	10.0021
	1.31587	5.8197						1.17148	3.49866						0.545856	4.51134							6.04573	6.7075						0.816311	3.08227						1.35737	9.55813
	2.00426	6.91929						1.22462	4.55423						0.247095	3.46311							7.57456	6.6609						0.396441	4.80003						0.983858	7.92397
	1.35953	7.58426						1.75037	3.74939						0.877587	3.9183							7.00227	8.16269						0.739296	3.47749						0.8899	8.70801
	1.30806	4.38073						1.35929	3.30988						0.525315	6.29398							6.43025	8.69392						0.886744	4.03519						0.806935	10.3446
	1.16909	4.39926						1.26196	3.29049						0.257424	4.92486							7.13158	8.54028						1.01687	3.44591						0.815324	10.0346
	1.41094	4.89405						1.60233	4.71828						0.35498	3.38004							8.30543	8.28446						0.864623	2.09476						1.61328	9.993
	2.14143	4.66301						2.80365	4.97656						0.435553	3.46936							8.31213	6.32408						0.88907	3.49951						1.1546	9.36687
	1.66297	3.16851						1.47188	5.30749						0.878676	4.67997							7.79193	5.43196						0.720593	3.00128						1.01133	12.0758
	1.74507	4.10122						1.94728	6.8946						0.592911	3.31517							5.55868	5.97921						0.338507	4.5291						1.30374	11.1823
	1.93898	6.0352						1.83787	6.47042						0.408483	2.83784							4.72438	5.59513						0.786651	4.27859						1.09896	10.5952
	1.04523	5.13903						1.1229	7.31474						0.639174	2.62546							5.1726	4.89088						0.916307	4.33243						1.83875	10.3247
	1.29351	3.84632						1.19692	9.7457						0.742971	2.99486							5.62732	4.63311						0.640304	4.86822						0.628598	14.1938
	1.07543	3.99324						0.98313	7.81672						0.545764	3.36875							4.7382	4.23784						0.903511	5.08558						0.397685	13.1584
	1.74017	3.75434						1.1952	7.32798						0.523089	3.77862							3.28776	4.834						0.534421	6.38152						0.986188	11.9249
	1.29812	3.11887						1.07353	6.2584						0.456473	3.58969							4.3353	5.21341						0.678377	5.04304						1.08823	12.9274
	1.68987	3.12852						2.3307	6.92647						0.506432	2.34583							3.98793	5.1858						0.945843	5.08032						1.30771	10.715
	2.31256	3.96988						1.77607	7.34501						0.61613	1.62825							3.89675	6.17825						0.659314	4.09845						0.842372	11.1834
	1.99178	5.18072						1.97595	5.65059						0.406594	1.70895							3.59432	5.838						0.887995	4.57393						0.929884	9.50431
	1.96242	4.16113						1.85586	7.00464						0	2.02288							3.32896	7.16855						0.875066	4.7963						1.23015	8.97324
	2.00926	5.80787						1.79307	7.53543						0.0698576	2.80084							4.88031	6.74985						0.737296	5.85878						1.10392	11.2308
	2.82657	5.20828						1.83283	6.65487						0.592659	2.37412							5.91519	6.8855						0.666612	3.31822						1.14046	11.9953
	2.58887	6.9155						1.60188	7.81615						0.082815	3.13816							6.25217	7.34607						0.590661	4.89584						1.37456	12.5502
	2.16623	5.68616						1.73017	6.57133						0.443659	2.44616							6.84562	6.44132						0.728827	4.08715						1.24874	10.6245
	2.36069	3.86303						1.27191	4.89017						0.303536	2.00104							7.11804	7.26361						0.639809	3.61119						0.90984	11.2551
	3.04501	6.10528						2.34936	8.91644						0.510366	3.26986							8.81625	7.66479						0.355612	3.24745						0.897736	13.2481
	2.95107	3.83068						2.22704	7.58697						0.373103	3.02727							10.0349	7.72329						0.638138	2.97839						0.974987	12.7861
	2.71215	4.47688						1.86498	7.45634						1.14475	3.02424							9.39732	8.15816						0.391052	2.59605						0.847484	10.2121
	2.61748	4.84675						3.10757	8.69735						0.737729	2.95785							6.85522	10.8414						0.594947	1.96164						1.19303	7.93878
	2.32056	4.46472						2.3629	8.1882						0.352493	2.10388							6.31755	13.5957						0.190042	2.9982						1.76093	7.09186
	1.75531	3.70552						2.3223	9.75831						0.251267	2.30837							7.05626	10.0017						0.268682	2.8959						1.10089	9.43955
	2.57811	3.39707						3.15622	8.53195						0.276155	2.23197							5.66512	9.72812						0.147597	1.4113						1.34136	9.90349
	2.33025	4.13259						4.13043	7.94794						0.74973	1.77017							3.97873	10.9462						0.363833	2.38771						1.32149	10.6297
	1.55699	6.14159						3.66765	9.4728						0.951098	3.4513							5.66667	9.01169						0.825339	2.03181						0.733414	11.5937
	1.51337	8.55553						3.49828	9.54531						0.964868	2.96236							3.68342	7.31073													0.844424	12.8051
	1.79711	7.19465						2.66577	7.81447						1.56951	2.89143							3.42221	5.95573													0.983314	8.41037
	1.88543	6.44705						2.98441	8.93486						0.622619	2.80296							2.60648	5.53089													0.899379	11.0011
	2.61152	5.32013						3.24481	7.66348						0.390649	2.67413							3.75404	5.69778													1.1437	11.7376
	2.40787	5.44007						3.05461	6.95678						0.334441	4.3537							3.60424	7.52431													1.22133	12.9945
	2.70273	5.05993						4.41452	8.85058						0.321407	2.81395							2.86138	5.54039													0.844981	10.8694
	2.91281	7.00262						2.66307	6.771						0.686499	3.16584							3.7399	7.04656													0.948548	11.6323
	4.60974	8.45025						2.07464	8.53321						0.493028	2.87445							2.69586	5.22009													0.948888	16.3079
	5.0021	6.96443						2.59571	8.46483						0.931104	3.69969							2.40684	4.52786													0.890652	15.5513
	2.87561	8.33181						3.49811	7.91279						1.01759	2.79922							2.09452	6.30738													0.832596	11.7926
	3.68594	8.50314						4.47341	6.55858						1.62223	2.39162							3.28588	10.0178													1.11817	11.1362
	3.85233	8.94228						2.67015	8.65908						1.31566	2.69305							5.01032	9.41943													0.973704	13.1254
								2.89231	6.3048						1.09661	2.93624							4.63791	8.89449													1.27334	13.5003
								3.17067	6.84172						1.55864	2.96316							6.45295	9.05327													0.920906	16.0554
								3.87176	7.51835														5.01294	7.45639													1.73938	13.9316
								3.99034	7.94838														5.41428	8.10055													1.55587	14.9262
								3.42641	7.68762														4.56927	5.21001													1.78501	10.7737
								3.23005	6.29361														3.30111	5.15508													1.60504	8.63164
								2.8602	8.28543														3.53468	5.33895													1.84393	12.1816
								2.80798	7.78181														3.65186	7.2888													1.85745	12.0909
								2.83795	8.52093																												1.96402	6.76279
								4.66213	8.06988																												1.78286	10.1987
								3.41279	8.21542																												1.92293	12.8387
								3.99145	10.8922																												2.97057	12.5404
								4.7375	9.23892																												2.05416	10.5318
																																					2.89678	7.56726
																																					2.23846	7.3292
																																					2.97516	6.44847
																																					2.16991	7.55011
																																					2.07011	8.67567
																																					2.94948	7.99523
																																					3.47439	5.99961
																																					4.75512	7.73989
																																					3.72721	7.38177
																																					3.75012	10.9795
																																					3.43191	8.66668
																																					7.4914	6.37036
																																					7.8527	5.04458
																																					7.54991	4.50563
																																					5.9777	5.33179
																																					5.72885	4.87749
																																					8.98152	5.93757
	AR_NCR1_fulllength_091124_GFP_O4_Image4.tif	AR_NCR1_fulllength_091124_mRuby_O4_Image4.tif						AR_NCR1_fulllength_090324_GFP_O5_Image1.tif	AR_NCR1_fulllength_090324_mRuby_O5_Image1.tif						AR_NCR1_fulllength_121824_GFP_O10_Image2.tif	AR_NCR1_fulllength_121824_mRuby_O10_Image2.tif							AR_NCR1_delta(H1+H2+L)_B10_102824_GFP_O2_Image9.tif	AR_NCR1_delta(H1+H2+L)_B10_102824_mRuby_O2_Image9.tif						AR_NCR1_delta(H1+H2+L)_B10_121624_GFP_O11_Image2_Z12.tif	AR_NCR1_delta(H1+H2+L)_B10_121624_mRuby_11_Image2_Z12.tif						AR_NCR1_delta(H1+H2+L)_B10_102824_GFP_O17_Image4.tif	AR_NCR1_delta(H1+H2+L)_B10_102824_mRuby_O17_Image4.tif
	4	4						1	1						2	2							9	9						2	2						4	4
	GFP	mRuby						GFP	mRuby						GFP	mRuby							GFP	mRuby						GFP	mRuby						GFP	mRuby
	4.86566	8.03777						6.05049	11.0548						1.33791	3.37673							4.87834	4.82007						0.614151	1.85417						9.69464	6.83352
	4.19172	8.06985						6.43028	15.6557						1.25198	4.516							4.12945	4.16087						0.616111	2.6002						8.50328	6.78513
	4.28979	9.48834						6.47168	18.6617						1.97035	4.26889							2.82538	3.45107						0.64597	3.12181						7.64339	4.16964
	2.95676	8.19806						5.12848	20.6753						2.81321	4.81124							3.74868	3.77082						0.11115	1.78478						8.6589	5.45842
	4.5405	9.92785						3.77008	27.4079						2.30063	4.10216							3.596	3.1705						0.607903	2.12818						9.12554	5.56412
	4.45868	13.4576						4.27059	24.1648						2.00261	5.01013							4.54893	3.1543						0.609695	1.77596						5.2607	6.96201
	3.69293	14.4659						6.29688	21.2756						2.97923	5.30163							3.7925	3.38386						0.642433	2.32408						4.98936	6.64944
	4.98498	13.9596						6.12672	23.5565						1.70422	3.6898							3.55936	3.95512						0.359273	2.63965						5.67365	6.67956
	5.29283	13.4565						7.84995	18.6055						1.54765	6.94462							4.32618	5.89951						0.656954	1.31552						7.78651	7.62526
	6.69371	16.1541						5.95787	21.6923						1.48362	5.51428							3.0049	4.11323						0.983256	2.15543						6.71509	6.7452
	6.67267	19.4483						4.9305	17.9889						1.81516	5.68997							3.22475	5.90496						1.21107	1.68149						7.82998	8.82264
	6.82141	22.9729						6.63723	17.2231						2.03887	7.06986							4.71789	5.10925						1.22578	2.40849						10.0098	7.91394
	8.00316	29.2239						4.93235	16.9106						2.46858	5.61605							4.28559	5.5578						0.738034	2.29308						9.52513	10.2486
	9.23948	27.1294						4.14638	16.8645						2.53719	7.14913							3.86146	2.74567						1.03705	1.879						10.3586	11.5683
	7.18371	27.765						6.00386	13.8279						2.46323	8.5944							2.76391	2.66869						2.384	1.94227						10.9897	13.1133
	5.81429	28.5056						8.3176	15.6686						2.079	5.38767							5.23002	2.91418						0.717441	2.58345						8.97934	10.6449
	6.11767	26.792						5.92252	17.7738						2.53917	7.73224							3.67887	4.01107						2.08395	2.5967						7.87231	10.9814
	5.89882	24.3018						5.7876	18.9375						3.95994	11.0824							4.43522	3.41381						2.00591	3.15874						6.26082	10.3181
	3.2218	25.3464						6.20143	18.2937						3.73821	7.72458							6.07691	4.42685						2.24588	2.74233						5.93849	11.7973
	6.73602	21.56						5.70634	20.5245						2.66902	8.3701							4.85586	3.01362						3.19759	3.28374						3.9907	10.9302
	4.82893	18.2484						6.79945	23.0817						2.91556	8.76573							2.82786	3.35311						4.80013	1.89981						5.04835	10.9963
	4.25248	19.004						6.29985	25.3319						2.929	9.33451							3.07003	2.79495						3.17431	2.2879						6.94944	7.06324
	3.70168	14.2315						5.53215	24.8252						4.10451	8.81124							4.79974	3.71571						2.9464	4.05693						5.18205	8.50688
	2.30838	16.0165						4.08093	24.0551						2.60956	10.4811							2.50748	4.59451						2.12421	2.78548						5.63402	7.61123
	4.48355	12.4754						6.07711	23.5581						2.59139	10.4006							3.62262	4.07394						3.78135	2.91992						7.61081	6.59128
	3.79774	10.9893						6.57729	19.8998						2.1567	7.49826							2.98156	3.99785						3.1021	2.11056						8.29326	11.3095
	3.09002	11.8529						6.84574	22.5291						3.08664	6.22518							2.76857	3.98644						4.9866	2.38018						6.65275	8.11766
	3.51091	10.8212						5.86578	19.3106						2.41265	7.21447							2.14464	4.31036						3.60226	2.55812						5.73969	6.06547
	1.58246	10.6865						4.92502	20.5963						2.39792	8.51101							2.01414	2.99107						5.28336	2.99375						5.48626	8.52819
	2.29942	10.1088						5.57923	21.0224						3.53121	8.68773							2.72853	3.81802						5.02467	2.68447						4.77841	7.87634
	2.60386	14.778						4.92078	16.3642						3.6367	11.0843							1.82489	3.72705						3.66601	2.32811						4.22617	7.29553
	3.15852	9.86222						6.04746	17.7539						3.52264	12.5861							1.86023	4.59303						4.12044	2.06023						4.20378	8.39719
	3.37304	13.6911						5.08302	15.3406						3.52417	11.1368							3.58045	3.79604						2.87256	1.6807						3.36062	10.4584
	4.23617	12.5605						5.85171	15.0623						4.56911	10.9469							2.55146	5.61641						4.42647	1.94475						4.85534	8.55298
	2.43629	10.1528						3.31509	14.4454						3.90495	11.0832							3.09899	5.61225						5.53069	3.14671						5.53946	8.18426
	2.516	11.7035						3.0085	14.0185						2.42976	10.456							2.18978	3.4494						5.01525	2.49187						3.53235	7.91771
	2.38602	12.9025						3.80565	15.8062						2.98011	11.7931							2.56659	3.72351						4.04219	2.71668						2.78506	6.72063
	2.14785	13.1789						3.87465	16.6954						3.87829	13.3636							3.7875	5.5337						6.63139	2.23826						2.7878	7.67139
	3.3729	12.1944						4.51219	23.2358						3.31832	11.4692							1.85546	5.06758						7.82664	2.42859						2.28422	9.052
	3.15179	12.2878						5.59531	18.4124						2.28451	9.68066							2.8439	6.1991						4.91272	2.92374						1.81317	7.40421
	3.03657	12.4379						7.12455	17.084						3.30527	12.0864							1.70383	5.30464						4.67148	3.01401						2.50725	7.03491
	4.1509	13.8633						6	15.3733						2.57517	10.4288							1.64961	3.11051						6.18942	3.19232						2.59029	6.9327
	3.67722	16.3068						5.6432	15.7329						1.6441	8.39698							1.47867	6.00788						4.10125	2.76167						2.26533	6.59962
	4.66495	19.4524						6.58182	17.0874						1.86233	7.44799							1.71458	4.86662						5.54672	3.59986						1.85452	6.90124
	3.50215	13.1428						5.86257	14.7355						1.85503	7.60097							2.19633	3.97471						6.71453	3.77629						1.71936	6.80433
	4.01331	13.6107						5.87299	17.5064						2.25134	5.4595							1.76109	3.54255						5.85718	3.94607						1.31828	7.1082
	3.50494	14.2209						5.74062	17.4651						1.31762	4.16911							2.14145	4						5.76302	3.31341						1.31258	7.14997
	4.09959	18.3995						5.67043	16.864						1.25958	3.55308							1.65852	3.71292						3.30105	4.93645						1.22736	5.98188
	4.09099	23.894						5.30165	18.9911						0.957155	3.54637							2.19137	3.74849						3.72137	3.7391						0.994334	4.23378
	5.1183	24.1743						5.09864	17.6803						1.42249	3.00667							2.14514	2.86601						5.52004	4.07812						2.08948	3.83617
	4.48133	22.6163						4.93235	18.5686						1.20263	2.7939							1.76333	2.67361						4.96618	5.41801						1.66757	4.49032
	4.90331	18.9838						4.92323	14.2704						1.44544	3.99851							1.68585	2.19563						5.06018	3.857						0.871862	4.77954
	7.94332	19.2245						4.51614	13.9573						1.40405	4.03409							0.994848	5.14584						4.44667	3.09668						1.42859	6.43351
	6.24401	25.1489						5.1677	15.6618						1.35287	4.76021							0.778888	3.58303						5.20625	2.49244						1.57933	5.90878
	6.48854	22.8402						3.94019	12.1365						0.93626	6.90953							1.1086	3.08407						4.24856	3.5879						0.792692	5.39255
	9.24556	28.9574						4.47763	14.8843						1.52291	7.82043							0.957526	3.6505						3.58389	3.40623						0.971738	6.0029
	8.43374	26.5078						5.67715	13.3409						2.33336	9.26738							1.36252	3.76365						6.47108	4.02655						0.9014	5.09473
	10.8776	23.9628						3.56395	14.0194						3.05126	10.0892							1.41053	3.96956						6.1817	4.72973						2.06529	4.8315
	7.30511	25.5444						3.92306	12.93						3.92549	9.29336							1.166	4.54901						4.04097	5.4311						1.19617	5.75068
	8.3098	25.2086						3.31342	14.0282						3.01479	7.85236							1.367	4.25993						4.98179	4.09397						1.0659	6.20367
	9.37096	26.3583						2.91857	14.298						3.2408	9.11362							1.85872	3.81021						4.61125	4.4302						0.811833	4.86996
	11.6704	33.7204						4.05225	13.9906						2.36202	10.107							1.1262	2.8251						5.62797	3.99532						0.992252	7.97593
	12.4345	30.1039						3.46064	13.2657						2.68422	10.2735							0.999355	3.22706						4.88954	3.52179						1.28103	7.68847
	11.8978	29.7813						3.47847	12.3648						2.58529	13.6198							0.866854	4.07646						4.53208	2.69276						0.919783	6.87426
	10.1696	31.7745						3.29115	14.7986						3.34006	13.78							1.53049	4.90408						4.90161	3.30934						0.752006	6.64981
	9.42673	38.0484						3.28922	14.8473						2.47096	16.041							1.70464	4.37724						3.51646	3.55756						1.09945	6.36828
	8.21175	33.0647						3.92165	12.0916						4.09394	14.797							1.20162	4.85898						3.4258	3.52281						1.29974	6.70685
	7.84444	27.2768						3.27578	10.8647						3.37937	20.6938							0.999178	5.71973						3.9445	2.64766						0.943569	6.88338
	7.58989	30.9209						2.02802	10.59						4.08145	14.4582							1.16328	4.94046						4.55568	3.14194						1.19288	8.19162
	6.68668	24.605						1.84117	7.7661						2.59108	16.8087							1.20917	5.48741						3.44444	3.49154						0.770133	8.71469
	6.48643	20.6073						1.72831	7.14715						2.07829	13.8676							1.5757	4.1053						3.84018	3.78686						0.888029	7.27817
	6.55075	20.9537						1.4164	6.39508						2.42568	11.9722							2.03212	3.1971						4.35834	2.98044						1.78352	6.83293
	7.97136	19.438						1.03059	7.60272						2.91717	11.3095							1.56488	4.23921						4.01687	4.05576						1.22738	7.73472
	7.04219	14.7636						1.27131	6.20901						2.86698	9.68654							1.33502	3.71179						3.34517	2.78498						1.15601	8.07696
	5.53239	14.4417						1.5701	5.94679						2.25362	9.66171							0.952075	2.04395						3.06143	3.63132						1.37327	7.39937
	4.31535	14.9362						0.982263	6.02765						3.07875	8.05047							1.04588	3.51742						3.04386	2.31218						1	7.82921
	3.57972	16.2748						0.45747	6.70745						3.006	10.8509							2.00683	4.76138						4.473	2.72786						1.88118	11.8721
	4.3387	11.5221						0.910989	6.41891						5.0294	10.606							1.45998	3.30214						4.90579	3.50112						3.26158	9.10409
	3.81063	11.9527						0.924991	5.98993						2.63756	9.70461							1.18074	3.15118						6.17203	2.9721						3.07319	7.91108
	4.05703	12.6341						1.4516	6.0998						4.18086	10.8547							1.73908	2.82945						4.13859	4.45017						2.97204	6.77468
	3.53781	8.61154						1.16998	5.14457						3.78009	10.029							0.986044	3.72319						6.11543	3.82444						3.41185	6.18774
	4.58727	7.82525						1.00238	5.09315						4.66485	9.82237							0.968054	4.48232						5.56928	2.8653						3.36547	6.44206
	3.49657	8.26037						1.07648	4.24729						1.50669	10.3611							0.975738	3.47226						5.26302	3.19797						2.8965	7.58286
	4.09802	9.84292						1	4.96557						2.04665	14.0494							1.18521	3.29773						4.30133	2.86192						3.16089	7.65642
	5.38703	5.16285						1	4.573						1.10333	9.98556							1.50208	3.71194						4.12706	3.55266						3.92307	7.34895
	2.89345	7.55714						0.924031	4.88383						1.35264	12.0703							1.65729	3.15791						4.30013	2.00574						3.33485	7.93053
	2.71845	6.19936						1.08628	4.84437						1.87123	14.0083							1.54242	3.79938						5.59587	2.66882						2.31755	8.07041
	3.99132	7.14459						1.1554	6.32555						1.9988	10.5327							1.43947	2.99929						5.11454	2.30021						2.81556	7.35719
	3.98789	5.49269						1.1801	5.15023						1.40956	12.1318							1.53248	3.07317						3.82826	2.95761						3.06706	6.62567
	3.50201	8.62407						1.47593	4.47045						3.22745	11.9352							1.30311	2.85115						3.56607	2.5128						4.03258	4.81619
	4.29675	12.4642						1.85864	3.01725						1.9489	11.8598							1.26611	3.60993						3.45626	1.60459						3.36774	5.73316
	6.49905	17.8159						0.631451	3.01742						2	12.8085							1.35772	3.42978						3.34226	1.19508						2.42087	5.77366
	5.70945	20.3919						0.899774	3.55797						3.07705	13.1637							1.52091	2.93036						1.72176	1.63968						3.37055	5.69691
	6.81787	24.6891						0.971683	4.22806						2.66423	13.2505							1.18913	3.48102						2	2.29554						2.27428	5.35962
	8.6835	24.6379						0.875902	4.17414						3.44921	12.4705							1.82178	4.28572						1.89094	1.14143						4.41565	4.81755
	9.84365	34.2433						0.819047	5.38201						4.39696	11.1176							1.23638	2.6659						2.29961	1.53057						3.08533	4.28152
	7.85406	35.6959						1.45975	5.69004						3.38168	11.6221							1.25811	3.33393						0.995825	1.77177						2.43214	6.17268
	8.42177	37.9768						1.71205	6.30616						2.52592	10.4774							1.6808	4.4234						1.11732	1.33196						2.0414	4.40788
	8.07644	39.8928						1.62257	7.90998						3.48837	10.3497							1.28926	2.77252						0.911125	1.96921						2.52585	5.96712
	8.27777	28.3996						1.59573	7.3013						3.00566	9.79493							1.37562	2.93528						0.498258	2.48192						2.09428	9.278
	6.72749	26.423						1.27486	6.2634						2.49759	10.46							0.815865	3.32362						0.752455	1.86462						2.99265	7.84248
	7.08958	29.8077						1.2572	5.16565						4.01377	12.3677							0.728225	3.15304						2.05527	2.4315						3.00761	6.46511
	6.40951	34.1081						1.72447	6.23507						3.44429	13.8654							1.10463	3.58451						1.13878	1.85655						2.35021	7.24922
	9.97542	32.1081						1.40856	8.97883						1.75569	13.9603							1.74036	4.40725						0.85553	0.966545						2.87522	8.09015
	8.25867	34.5927						1.57586	9.71733						2.0236	15.4701							2.48286	4.62197						0.991722	1.47693						2.50945	6.91028
	8.46418	27.4175						2	10.892						3.08144	12.9421							2.57486	4.9962						0.822708	1.83144						2.2745	6.179
	7.57729	28.177						2.8415	10.5641						3.32913	10.3151							1.761	3.09381						1.56498	1.59638						2.33359	6.84943
	10.7506	25.4281						3.0382	14.2973						3.2387	10.4506							1.53377	2.87772						1.4227	1						2.91283	7.74116
	12.0547	28.2351						4.70234	17.043						3.59554	9.76015							2.05632	4.2107						0.972822	1.41521						2.41791	7.17068
	10.8578	25.4062						5.51177	21.9384						3.77376	7.54005							1.63743	6.57896						1.6164	2.00384						3.06339	4.77918
	10.7201	27.3326						9.4031	20.8999						3.44545	8.12972							1.09746	5.82838						1.32535	1.42747						3.57531	5.9259
	9.03037	25.1392						6.70637	20.274						2.48439	8.784							1.41484	4.43441						0.82857	1.58907						3.09536	5.89185
	6.40942	18.2761						7.72293	21.6086						2.66243	8.14889							1.80144	4.01315						1.73196	1.97482						2.07528	5.26275
	4.37095	19.5961						7.76367	27.9566						3.89296	8.67352							2.60269	3.84343						1.4416	2.10993						2.63859	5.56874
	5.00013	16.3613						5.55319	22.49						2.89321	7.16407							2.90491	5.01944						1.56603	1.83984						2.35816	5.64369
	4.50316	10.6822						6.12478	17.8337						3.73516	7.9481							2.94641	5.95401						1.30547	1.5041						2.87945	5.42206
	3.95789	11.1103						5.1227	16.9481						2.74273	7.88327							2.33268	3.63671						1.36249	2.39878						2.86263	5.94844
	3.70492	9.2046						5.69374	13.3978						3.17989	9.72119							3.97221	3.76683						0.832045	1.4136						2.16738	6.28529
	2.66003	5.12239						5.95359	11.3084						3.03128	11.4493							5.77753	5.40663						1	2.60334						2.30786	7.38319
	2.07961	5.08674						5.81022	10.8403						3.46528	12.4184							4.3579	6.67741						0.843056	3.28741						2.30725	6.81305
	2.03901	4.31294						5.83657	9.84531						1.89218	11.3894							4.87249	6.69103						0.708626	3.33953						1.95423	8.04025
	1.40798	2.97279						5.22825	10.7527						1.98797	9.56955							6.1661	6.62757						0.94367	3.14284						2.37702	8.86585
	2.06891	4.59995						3.62036	10.7012						2.11693	7.28741							9.2738	8.1205						0.38295	3.18501						3.41233	7.92124
	2.65523	4.97462						4.17584	11.0611						1.94916	8.04917							6.1007	7.17518						0.933882	3.1123						4.49438	6.37588
	2.44372	4.78356						4.43982	13.0262						2.11067	7.78748							7.58038	7.15694						0.421457	2.80014						4.24552	6.2619
	2.333	6.19024						4.59116	19.6189						2.54364	6.24551							6.24055	6.24032						0.508196	2.71246						4.0763	5.022
	1.54569	6.40679						4.30978	18.0503						1.91223	8.47373							8.74646	9.51623						0.914625	2.21589						4.12177	4.52045
	1.87957	6.5096						4.3025	21.9115						2.26343	6.96949							7.97002	8.90934						1.18399	1.99881						5.69946	5.7952
	1.95888	6.23639						5.49946	23.4978						2.34574	8.42387							5.93426	10.7215						1.12108	2.58566						5.86586	6.72174
	2.57487	6.5631						5.7917	24.5853						2.19003	9.42817							5.30244	12.9504						0.506235	3.356						6.56962	7.2656
	2.26895	5.6327						5.93239	22.1555						2.22626	9.47265							4.9541	12.1425						0.5635	1.44935						7.87235	8.78777
	3.62413	4.14999						7.79335	18.4438						2.4506	8.81471							2.79774	6.49092						0.633211	2.10171						6.71953	9.20067
	2.32139	3.55569						7.12455	22.706						2.26957	8.45723							3.34662	6.4074						0.814371	1.5918						6.35657	6.93541
	2.37486	3.28597						7.53928	21.9566						2.05816	8.4857							3.66612	5.9814						1.50089	1.98127						5.25291	7.48813
	1.77054	3.02246						7.44327	21.3747						2.05866	7.07307							2.33693	5.65224						0.43251	1.58115						4.49264	6.8019
	2.70864	4.40842						5.33741	19.9182						2.46186	6.75066							1.95955	5.40721						0	1.68736						5.82023	5.69979
	1.95991	2.98884						6.86579	19.7697						2.50635	6.87366							2.74362	4.86748						0.41414	1.72553						6.10455	6.25555
	2.57125	3.75812						7.46197	15.8387						1.96494	9.49256							1.99468	3.47426						0.551695	1.50606						7.97476	7.87181
	1.77543	3.71371						7.37797	16.1635						1.54041	8.35388							2.35862	5.68212						0.688778	2.14137						6.3486	7.84552
	1.70017	3.93376						8.36269	24.9444						2.1442	8.33443							1.93439	4.96664						0.457941	3.3471						5.18624	7.85858
	1.09313	3.93507						8.33512	22.7311						1.37541	13.6956							2.48962	4.51756						0.432113	3.44471						4.77738	7.67163
	1	3.38272						6.64703	21.0528						2.52652	12.5389							2.16581	3.4564						0.148552	2.93573						6.47077	8.7442
	1.30537	3.26741						6.62435	21.6707						1.84583	10.835							1.15128	3.1084						0.617583	1.70641						4.54626	9.67796
	1.65165	5.07119						8.69719	24.6128						2.25259	13.5512							1.83914	3.0806						0.364946	1.70339						3.85712	9.38678
	1.27338	5.14825						6.37731	21.5192						3.06881	10.9699							1.55709	4.06093						0.30039	1.93814						3.13087	7.72477
	1.32352	4.12571						7.11912	17.43						2.50896	10.8162							1.19739	2.6519						0.218088	1.32339						4.48597	7.3388
	1.487	5.1364						7.02293	16.2793						3.1765	10.8791							1.83744	3.17874						0.350865	1.70546						4.12416	8.24657
	1.09943	4.67904						6.35804	20.399						2.61458	12.8369							1.38625	3.49878						0.36815	2.84089						3.76743	7.14654
	0.97197	4.04267						5.78812	23.855						4.44734	14.8692							1.99881	2.31379						0.310781	4.48806						3.13807	7.14982
	0.979847	4.48192						6.37705	20.1526						3.26016	14.1808							1.30849	2.5875						0.347777	4.33429						4.47705	8.16497
	0.736484	4.32555						6.7667	20.8489						5.47258	13.1111							1.55439	4.13166						0.186736	3.9056						2.89807	7.80038
	0.858496	4.97044						4.62448	20.3398						4.79163	13.1567							1.37868	2.68612						0.741738	2.70354						4.09414	9.50786
	1	5.93899						5.18971	24.6551						3.04251	11.4847							1.66098	3.74907						0.514144	2.92225						3.15484	9.96287
	0.994462	4.39027						6.42318	24.4655						2.98109	14.0903							2.04901	3.65858						0.38471	3.05958						3.6012	7.64869
	1.1749	3.87372						6.1613	20.3838						2.49835	13.2688							2.05526	4.57528						0.297448	2.72088						3.86131	6.70211
	0.667189	5.72542						6.76887	20.0899						2.90176	11.978							2.37609	3.89684						0.823327	3.78552						3.40312	5.94791
	1.05933	4.31448						6.22731	17.7137						3.05095	9.29023							2.3962	4.9319						0.844333	3.73671						2.81113	9.07595
	0.971448	3.87375						6.55828	18.12						4.63467	9.45669							3.2696	4.88271						0.808639	3.10951						3.41689	6.77695
	0.902994	4.84888						6.51776	17.7974						3.01913	9.18493							4.44097	3.32265						0.517438	3.58328						3.6468	6.74549
	0.999955	4.26759						6.27321	24.9775						2.5392	10.0203							2.50345	4.21889						0.590476	4.19521						5.01427	5.30597
	1.35576	3.43299						5.69382	20.5248						2.29229	10.8624							1.96138	4.66871						0.816525	3.59486						7.10672	3.90968
	0.945053	4.12623						7.81526	17.2672						2.85054	10.4695							2.88457	3.93154						1.08551	4.88805						7	4.81419
	1.01483	4.04599						6.12638	17.7559						2.90109	8.59258							3.04127	4.3517						1.01346	3.31266						6.57007	6.15667
	1.87483	3.71578						6.87104	18.9735						2.69212	8.74933							3.7927	7.33532						0.415138	1.92136						6.09856	6.45383
	1.07722	4.14675						8.54024	19.4261						2.87541	6.9382							4.2087	7.52586						0.394561	2.4447						5.02104	7.91178
	1.86538	4.04273						7.22993	18.0177						2.15834	6.37646							6.08453	7.10078						0.684085	3.70401						4.63521	5.34023
	1.68903	5.63882						6.43724	19.144						2.61906	6.72922							6.12424	6.44198						0.960164	3.65857						5.30112	4.19685
	1.39268	7.86884						7.59504	16.7175						3.28298	10.1896							7.97239	9.23488						0.595622	2.97577						7.47769	4.56864
	2.20435	7.07403						5.0101	20.3						3.53272	7.83769							7.36163	8.87714						0.495086	2.66675						5.40061	5.76242
	1.65304	7.38009						6.2392	17.3424						2.33168	9.93056							7.65447	10.1969						0.540542	2.54629						6.74271	6.34884
	2.26765	7.1418						7.59889	23.1613						2.50288	10.9011							6.3158	7.72275						0.31627	2.78008						8.16473	6.49358
	2.96248	6.84949						8.21148	19.4755						1.90633	11.0016							8.88804	7.92013						0.41343	4.51296						7.15819	5.87428
	4.19011	7.68861						7.48364	18.8248						2.38782	12.2671							6.08076	7.37306						0.669635	3.67697						7.74563	5.53024
	3.8569	6.86729						7.65503	18.1238						1.74868	11.3522							9.94918	3.22048						0.708849	3.92982						9.08735	6.56786
	2.38543	7.60557						7.2592	17.2591						1.82116	10.4133							11.403	4.59867						0.601818	3.64729						8.79582	6.60169
	2.40858	4.55372						5.59219	15.2719						2.07339	9.61461							7.61046	4.02184						0.591669	2.54817						8.75911	8.80631
	1.72557	4.56609						6.18804	12.9494						3.07174	9.68793							7.4602	3.00912						0.188873	3.00058						7.85238	11.5852
	1.27644	3.35272						7.28925	16.0113						2.01569	8.25163							8.60539	4.17084						0.713119	2.76115						7.9658	9.05977
	1.09595	3.81586						7.24572	16.0092						3.24603	6.77284							9.04502	4.53465						0.48278	1.75102						6.72714	10.113
	1.1018	4.1308						8.03949	13.9066						3.45485	7.17826							7.83941	5.30113						0.290778	3.00914						8.20939	11.6487
	1.01577	2.91491						5.95563	17.2796						3.8692	7.52591							6.17921	6.13997						0.681387	4.0346						9.26631	8.85167
	0.837875	2.6984						5.74351	11.6261						3.2979	8.51017							5.62839	6.78879						0.255406	3.67384						8.80377	8.11759
	0.975509	2.55288						5.35289	15.0806						3.24267	11.0631							5.29508	6.6371						0.578711	4.90104						8.57438	6.43987
	1.27783	2.48451						6.0126	17.3396						4.04347	10.2284							5.56745	6.13451						0.342517	3.00432						7.53373	5.33651
	0.979411	2.20914						4.98613	15.1785						3.38782	10.5514							4.21657	5.95521						0.701303	2.98275						9.94044	6.31723
	1.4945	4.70641						5.64026	14.0403						3.30858	9.51524							4.45722	4.51572						0.790896	3.12198						11.9694	8.31169
	0.96587	3.35229						5.79219	14.2243						5.78349	7.55586							5.34941	4.40904						0.408497	3.60998						11.4209	8.39241
	0.98183	3.06875						7.92366	14.2176						5.00201	9.71164							4.824	3.72801						0.141	3.38934						10.7208	10.1893
	0.906473	2.52764						6.47996	14.48						5.07439	10.9147							4.52001	3.3116						0.299447	2.80278						12.4001	13.5123
	1.19988	2.64343						7.6407	17.8242						3.06056	11.3989							5.14816	4.10745						0.564121	2.84899						11.8828	10.2922
	1.26726	2.30265						6.87158	19.9466						2.85329	13.1738							4.20042	5.19464						0.640278	4.19911						13.8758	9.43936
	1.44688	3.10846						6.83502	21.3416						3.35557	16.2169							3.56235	5.38126						0.808259	2.86595						10.7287	10.1751
	1.00593	3.48237						7.43267	21.8997						2.88966	15.1883							2.32381	2.72598						0.504558	2.75296						9.59478	10.1383
	0.884619	3.12374						7.68718	20.7794						1.89689	13.8941							2.14692	2.81239						0.680809	1.92892						7.34918	6.02904
	0.849162	3.46378						7.24787	23.0577						3.01029	10.5596							1.77238	3.01827						0.582668	1.53114						7.06419	8.70948
	1.38575	4.64669						7.60648	20.3223						3.15162	8.2361							1.98873	3.15121						0.833516	2.21865						4.96553	7.58748
	2.4492	4.45761						5.71495	20.0206						1.93418	7.17873							2.9242	2.51468						0.295982	3.60185						2.94271	7.51776
	1.35979	4.33505						6.82303	19.3934						1.53682	4.92896							2.68492	3.12734						0.720297	3.47776						2.16735	7.92783
	1.89858	5.3239						8.20475	17.6496						2.47628	6.47575							2.96744	4.38531						0.24456	2.39269						2.65291	9.59707
	1.47416	4.37117						7.5562	16.1412						1.38996	3.8323							1.93697	3.21808						0.506968	3.24042						2.41727	8.8561
	1.27804	3.75383						5.19017	20.4326						1.65625	3.96134							2.31909	4.19152						0.494989	5.08896						1.43471	8.55888
	1.05005	3.85408						4.61039	22.089						1.44943	5.4189							3.44042	4.17299						0.455138	4.88505						1.39571	7.25029
	1.4237	3.94431						6.9867	22.6215						2.38071	7.03448							3.08811	4.46755						0.866614	3.61523						1.91506	7.0426
	1.24643	2.55815						7.94721	24.4827						2.11141	6.31369							2.28917	4.58797						0.441556	2.46288						1.2507	6.9374
	2.48658	2.57433						7.08197	20.4306						1.59833	7.74503							2.40576	7.13016						0.35833	3.17615						1.76935	5.60534
	1.29869	2.54553						7.20019	21.8019						2.02527	4.6585							3.38469	6.56192						0.42439	3.70621						1.62654	5.15763
	1.41793	2.62567						9.50422	18.6979						2.19256	6.631							3.11961	6.75653						0.195494	2						1.65275	6.9088
	1.63495	3.66467						6.00173	21.4307						3.39686	3.98747							4.05121	6.78484						0.721652	4.75976						1.09433	5.51716
	1.49559	2.36485						4.66079	21.5451						4.15291	3.71748							3.9789	5.77191						0.125666	1.98594						1.26947	7.31309
	2.27061	2.73263						4.2575	25.2905						4.01182	4.01698							3.92229	4.96454						0.696892	2.98764						1.28118	8.35196
	2.13779	3.55082						3.57014	19.6527						2.6365	4.14519							4.88665	7.18999						0.73231	2.9038						1.32646	7.04529
	2.45799	5.23299						2.42245	20.2651						2.0225	4.54121							6.90184	6.89408						0.764133	3.89631						1.23903	8.75595
	1.69528	3.95163						2.52984	14.3104						1.79959	4.59622							4.97241	7.72056						0.754456	2.54017						1.98194	10.7154
	1.55994	2.76856						4.14043	10.0515						1.45183	3.83568							5.14439	5.20031						0.742683	2.74646						2.47384	11.8998
	1.65121	5.89301						1.49369	10.8686						1.28442	2.38914							5.51165	7.19057						0.710788	2.8487						1.56293	11.2642
	1.83589	4.43691						1.39813	10.9621						1.40584	2.47656							6.24505	7.11836						0.0649494	3.07581						1.38417	10.71
	1.13895	3.18841						1.24241	9.77645						1	2.21735							7.07769	6.66936						0.0234786	3.76312						1.43454	8.40573
	1.58605	3.15886						0.9007	9.56389						1.14989	1.70438							8.97468	8.50965						0.544214	2.76278						1.08608	9.99904
	1.58614	3.39114						1.14717	6.55513						0.891777	1.92465							10.2539	7.45269						0.364645	1.65958						1.31105	11.4518
	2.11281	3.89757						1.27979	7.78923						0.675035	2.37909							11.5979	8.95428						0.478827	2.57455						1.26987	8.43135
	2.31676	3.03013						0.942371	6.64292						0.714356	2.41135							10.0155	8.9918						0.815969	3.34531						2.20405	9.28929
	1.5254	3.44277						1.31472	5.69402						0.81023	2.64387							8.84569	11.5454						0.984028	2.50786						1.05818	9.2773
	1.11514	3.70092						1.814	5.56811						0.632902	2.57858							8.13929	9.7801						0.753355	2.9947						0.920588	11.7194
	1	4.65882						1.81797	4.25822						0.703102	2.37317							8.08555	9.77336						0.276267	1.25238						0.840882	9.75792
	1.16411	3.90597						1.40665	2.2569						0.483841	2.89652							10.0383	8.50048						0.84358	1.61053						1.08136	9.40123
	1.21364	2.64457						1.39106	4.02806						0.696232	3.76165							9.98196	6.01982						0.597	1.64529						0.917154	9.98962
	1.74211	4.236						1.40887	4.01831						1.60647	4.68256							7.76441	6.52393						0.307708	2.74695						1.3995	10.7907
	2.79806	4.48976						1.69494	5.50417						0.647862	4.04396							8.52853	6.18894						0.767247	2.65103						0.997107	8.82934
	1.79291	5.85817						1.83336	4.7756						0.572545	4.04612							6.07905	6.02476						0.749794	2.00869						0.929781	10.0021
	1.31587	5.8197						1.17148	3.49866						0.545856	4.51134							6.04573	6.7075						0.816311	3.08227						1.35737	9.55813
	2.00426	6.91929						1.22462	4.55423						0.247095	3.46311							7.57456	6.6609						0.396441	4.80003						0.983858	7.92397
	1.35953	7.58426						1.75037	3.74939						0.877587	3.9183							7.00227	8.16269						0.739296	3.47749						0.8899	8.70801
	1.30806	4.38073						1.35929	3.30988						0.525315	6.29398							6.43025	8.69392						0.886744	4.03519						0.806935	10.3446
	1.16909	4.39926						1.26196	3.29049						0.257424	4.92486							7.13158	8.54028						1.01687	3.44591						0.815324	10.0346
	1.41094	4.89405						1.60233	4.71828						0.35498	3.38004							8.30543	8.28446						0.864623	2.09476						1.61328	9.993
	2.14143	4.66301						2.80365	4.97656						0.435553	3.46936							8.31213	6.32408						0.88907	3.49951						1.1546	9.36687
	1.66297	3.16851						1.47188	5.30749						0.878676	4.67997							7.79193	5.43196						0.720593	3.00128						1.01133	12.0758
	1.74507	4.10122						1.94728	6.8946						0.592911	3.31517							5.55868	5.97921						0.338507	4.5291						1.30374	11.1823
	1.93898	6.0352						1.83787	6.47042						0.408483	2.83784							4.72438	5.59513						0.786651	4.27859						1.09896	10.5952
	1.04523	5.13903						1.1229	7.31474						0.639174	2.62546							5.1726	4.89088						0.916307	4.33243						1.83875	10.3247
	1.29351	3.84632						1.19692	9.7457						0.742971	2.99486							5.62732	4.63311						0.640304	4.86822						0.628598	14.1938
	1.07543	3.99324						0.98313	7.81672						0.545764	3.36875							4.7382	4.23784						0.903511	5.08558						0.397685	13.1584
	1.74017	3.75434						1.1952	7.32798						0.523089	3.77862							3.28776	4.834						0.534421	6.38152						0.986188	11.9249
	1.29812	3.11887						1.07353	6.2584						0.456473	3.58969							4.3353	5.21341						0.678377	5.04304						1.08823	12.9274
	1.68987	3.12852						2.3307	6.92647						0.506432	2.34583							3.98793	5.1858						0.945843	5.08032						1.30771	10.715
	2.31256	3.96988						1.77607	7.34501						0.61613	1.62825							3.89675	6.17825						0.659314	4.09845						0.842372	11.1834
	1.99178	5.18072						1.97595	5.65059						0.406594	1.70895							3.59432	5.838						0.887995	4.57393						0.929884	9.50431
	1.96242	4.16113						1.85586	7.00464						0	2.02288							3.32896	7.16855						0.875066	4.7963						1.23015	8.97324
	2.00926	5.80787						1.79307	7.53543						0.0698576	2.80084							4.88031	6.74985						0.737296	5.85878						1.10392	11.2308
	2.82657	5.20828						1.83283	6.65487						0.592659	2.37412							5.91519	6.8855						0.666612	3.31822						1.14046	11.9953
	2.58887	6.9155						1.60188	7.81615						0.082815	3.13816							6.25217	7.34607						0.590661	4.89584						1.37456	12.5502
	2.16623	5.68616						1.73017	6.57133						0.443659	2.44616							6.84562	6.44132						0.728827	4.08715						1.24874	10.6245
	2.36069	3.86303						1.27191	4.89017						0.303536	2.00104							7.11804	7.26361						0.639809	3.61119						0.90984	11.2551
	3.04501	6.10528						2.34936	8.91644						0.510366	3.26986							8.81625	7.66479						0.355612	3.24745						0.897736	13.2481
	2.95107	3.83068						2.22704	7.58697						0.373103	3.02727							10.0349	7.72329						0.638138	2.97839						0.974987	12.7861
	2.71215	4.47688						1.86498	7.45634						1.14475	3.02424							9.39732	8.15816						0.391052	2.59605						0.847484	10.2121
	2.61748	4.84675						3.10757	8.69735						0.737729	2.95785							6.85522	10.8414						0.594947	1.96164						1.19303	7.93878
	2.32056	4.46472						2.3629	8.1882						0.352493	2.10388							6.31755	13.5957						0.190042	2.9982						1.76093	7.09186
	1.75531	3.70552						2.3223	9.75831						0.251267	2.30837							7.05626	10.0017						0.268682	2.8959						1.10089	9.43955
	2.57811	3.39707						3.15622	8.53195						0.276155	2.23197							5.66512	9.72812						0.147597	1.4113						1.34136	9.90349
	2.33025	4.13259						4.13043	7.94794						0.74973	1.77017							3.97873	10.9462						0.363833	2.38771						1.32149	10.6297
	1.55699	6.14159						3.66765	9.4728						0.951098	3.4513							5.66667	9.01169						0.825339	2.03181						0.733414	11.5937
	1.51337	8.55553						3.49828	9.54531						0.964868	2.96236							3.68342	7.31073													0.844424	12.8051
	1.79711	7.19465						2.66577	7.81447						1.56951	2.89143							3.42221	5.95573													0.983314	8.41037
	1.88543	6.44705						2.98441	8.93486						0.622619	2.80296							2.60648	5.53089													0.899379	11.0011
	2.61152	5.32013						3.24481	7.66348						0.390649	2.67413							3.75404	5.69778													1.1437	11.7376
	2.40787	5.44007						3.05461	6.95678						0.334441	4.3537							3.60424	7.52431													1.22133	12.9945
	2.70273	5.05993						4.41452	8.85058						0.321407	2.81395							2.86138	5.54039													0.844981	10.8694
	2.91281	7.00262						2.66307	6.771						0.686499	3.16584							3.7399	7.04656													0.948548	11.6323
	4.60974	8.45025						2.07464	8.53321						0.493028	2.87445							2.69586	5.22009													0.948888	16.3079
	5.0021	6.96443						2.59571	8.46483						0.931104	3.69969							2.40684	4.52786													0.890652	15.5513
	2.87561	8.33181						3.49811	7.91279						1.01759	2.79922							2.09452	6.30738													0.832596	11.7926
	3.68594	8.50314						4.47341	6.55858						1.62223	2.39162							3.28588	10.0178													1.11817	11.1362
	3.85233	8.94228						2.67015	8.65908						1.31566	2.69305							5.01032	9.41943													0.973704	13.1254
								2.89231	6.3048						1.09661	2.93624							4.63791	8.89449													1.27334	13.5003
								3.17067	6.84172						1.55864	2.96316							6.45295	9.05327													0.920906	16.0554
								3.87176	7.51835														5.01294	7.45639													1.73938	13.9316
								3.99034	7.94838														5.41428	8.10055													1.55587	14.9262
								3.42641	7.68762														4.56927	5.21001													1.78501	10.7737
								3.23005	6.29361														3.30111	5.15508													1.60504	8.63164
								2.8602	8.28543														3.53468	5.33895													1.84393	12.1816
								2.80798	7.78181														3.65186	7.2888													1.85745	12.0909
								2.83795	8.52093																												1.96402	6.76279
								4.66213	8.06988																												1.78286	10.1987
								3.41279	8.21542																												1.92293	12.8387
								3.99145	10.8922																												2.97057	12.5404
								4.7375	9.23892																												2.05416	10.5318
																																					2.89678	7.56726
																																					2.23846	7.3292
																																					2.97516	6.44847
																																					2.16991	7.55011
																																					2.07011	8.67567
																																					2.94948	7.99523
																																					3.47439	5.99961
																																					4.75512	7.73989
																																					3.72721	7.38177
																																					3.75012	10.9795
																																					3.43191	8.66668
																																					7.4914	6.37036
																																					7.8527	5.04458
																																					7.54991	4.50563
																																					5.9777	5.33179
																																					5.72885	4.87749
																																					8.98152	5.93757
	AR_NCR1_fulllength_091124_GFP_O4_Image4.tif	AR_NCR1_fulllength_091124_mRuby_O4_Image4.tif						AR_NCR1_fulllength_090324_GFP_O5_Image1.tif	AR_NCR1_fulllength_090324_mRuby_O5_Image1.tif						AR_NCR1_fulllength_121824_GFP_O10_Image2.tif	AR_NCR1_fulllength_121824_mRuby_O10_Image2.tif							AR_NCR1_delta(H1+H2+L)_B10_102824_GFP_O2_Image9.tif	AR_NCR1_delta(H1+H2+L)_B10_102824_mRuby_O2_Image9.tif						AR_NCR1_delta(H1+H2+L)_B10_121624_GFP_O11_Image2_Z12.tif	AR_NCR1_delta(H1+H2+L)_B10_121624_mRuby_11_Image2_Z12.tif						AR_NCR1_delta(H1+H2+L)_B10_102824_GFP_O17_Image4.tif	AR_NCR1_delta(H1+H2+L)_B10_102824_mRuby_O17_Image4.tif
	4	4						1	1						2	2							9	9						2	2						4	4
	GFP	mRuby						GFP	mRuby						GFP	mRuby							GFP	mRuby						GFP	mRuby						GFP	mRuby
	4.86566	8.03777						6.05049	11.0548						1.33791	3.37673							4.87834	4.82007						0.614151	1.85417						9.69464	6.83352
	4.19172	8.06985						6.43028	15.6557						1.25198	4.516							4.12945	4.16087						0.616111	2.6002						8.50328	6.78513
	4.28979	9.48834						6.47168	18.6617						1.97035	4.26889							2.82538	3.45107						0.64597	3.12181						7.64339	4.16964
	2.95676	8.19806						5.12848	20.6753						2.81321	4.81124							3.74868	3.77082						0.11115	1.78478						8.6589	5.45842
	4.5405	9.92785						3.77008	27.4079						2.30063	4.10216							3.596	3.1705						0.607903	2.12818						9.12554	5.56412
	4.45868	13.4576						4.27059	24.1648						2.00261	5.01013							4.54893	3.1543						0.609695	1.77596						5.2607	6.96201
	3.69293	14.4659						6.29688	21.2756						2.97923	5.30163							3.7925	3.38386						0.642433	2.32408						4.98936	6.64944
	4.98498	13.9596						6.12672	23.5565						1.70422	3.6898							3.55936	3.95512						0.359273	2.63965						5.67365	6.67956
	5.29283	13.4565						7.84995	18.6055						1.54765	6.94462							4.32618	5.89951						0.656954	1.31552						7.78651	7.62526
	6.69371	16.1541						5.95787	21.6923						1.48362	5.51428							3.0049	4.11323						0.983256	2.15543						6.71509	6.7452
	6.67267	19.4483						4.9305	17.9889						1.81516	5.68997							3.22475	5.90496						1.21107	1.68149						7.82998	8.82264
	6.82141	22.9729						6.63723	17.2231						2.03887	7.06986							4.71789	5.10925						1.22578	2.40849						10.0098	7.91394
	8.00316	29.2239						4.93235	16.9106						2.46858	5.61605							4.28559	5.5578						0.738034	2.29308						9.52513	10.2486
	9.23948	27.1294						4.14638	16.8645						2.53719	7.14913							3.86146	2.74567						1.03705	1.879						10.3586	11.5683
	7.18371	27.765						6.00386	13.8279						2.46323	8.5944							2.76391	2.66869						2.384	1.94227						10.9897	13.1133
	5.81429	28.5056						8.3176	15.6686						2.079	5.38767							5.23002	2.91418						0.717441	2.58345						8.97934	10.6449
	6.11767	26.792						5.92252	17.7738						2.53917	7.73224							3.67887	4.01107						2.08395	2.5967						7.87231	10.9814
	5.89882	24.3018						5.7876	18.9375						3.95994	11.0824							4.43522	3.41381						2.00591	3.15874						6.26082	10.3181
	3.2218	25.3464						6.20143	18.2937						3.73821	7.72458							6.07691	4.42685						2.24588	2.74233						5.93849	11.7973
	6.73602	21.56						5.70634	20.5245						2.66902	8.3701							4.85586	3.01362						3.19759	3.28374						3.9907	10.9302
	4.82893	18.2484						6.79945	23.0817						2.91556	8.76573							2.82786	3.35311						4.80013	1.89981						5.04835	10.9963
	4.25248	19.004						6.29985	25.3319						2.929	9.33451							3.07003	2.79495						3.17431	2.2879						6.94944	7.06324
	3.70168	14.2315						5.53215	24.8252						4.10451	8.81124							4.79974	3.71571						2.9464	4.05693						5.18205	8.50688
	2.30838	16.0165						4.08093	24.0551						2.60956	10.4811							2.50748	4.59451						2.12421	2.78548						5.63402	7.61123
	4.48355	12.4754						6.07711	23.5581						2.59139	10.4006							3.62262	4.07394						3.78135	2.91992						7.61081	6.59128
	3.79774	10.9893						6.57729	19.8998						2.1567	7.49826							2.98156	3.99785						3.1021	2.11056						8.29326	11.3095
	3.09002	11.8529						6.84574	22.5291						3.08664	6.22518							2.76857	3.98644						4.9866	2.38018						6.65275	8.11766
	3.51091	10.8212						5.86578	19.3106						2.41265	7.21447							2.14464	4.31036						3.60226	2.55812						5.73969	6.06547
	1.58246	10.6865						4.92502	20.5963						2.39792	8.51101							2.01414	2.99107						5.28336	2.99375						5.48626	8.52819
	2.29942	10.1088						5.57923	21.0224						3.53121	8.68773							2.72853	3.81802						5.02467	2.68447						4.77841	7.87634
	2.60386	14.778						4.92078	16.3642						3.6367	11.0843							1.82489	3.72705						3.66601	2.32811						4.22617	7.29553
	3.15852	9.86222						6.04746	17.7539						3.52264	12.5861							1.86023	4.59303						4.12044	2.06023						4.20378	8.39719
	3.37304	13.6911						5.08302	15.3406						3.52417	11.1368							3.58045	3.79604						2.87256	1.6807						3.36062	10.4584
	4.23617	12.5605						5.85171	15.0623						4.56911	10.9469							2.55146	5.61641						4.42647	1.94475						4.85534	8.55298
	2.43629	10.1528						3.31509	14.4454						3.90495	11.0832							3.09899	5.61225						5.53069	3.14671						5.53946	8.18426
	2.516	11.7035						3.0085	14.0185						2.42976	10.456							2.18978	3.4494						5.01525	2.49187						3.53235	7.91771
	2.38602	12.9025						3.80565	15.8062						2.98011	11.7931							2.56659	3.72351						4.04219	2.71668						2.78506	6.72063
	2.14785	13.1789						3.87465	16.6954						3.87829	13.3636							3.7875	5.5337						6.63139	2.23826						2.7878	7.67139
	3.3729	12.1944						4.51219	23.2358						3.31832	11.4692							1.85546	5.06758						7.82664	2.42859						2.28422	9.052
	3.15179	12.2878						5.59531	18.4124						2.28451	9.68066							2.8439	6.1991						4.91272	2.92374						1.81317	7.40421
	3.03657	12.4379						7.12455	17.084						3.30527	12.0864							1.70383	5.30464						4.67148	3.01401						2.50725	7.03491
	4.1509	13.8633						6	15.3733						2.57517	10.4288							1.64961	3.11051						6.18942	3.19232						2.59029	6.9327
	3.67722	16.3068						5.6432	15.7329						1.6441	8.39698							1.47867	6.00788						4.10125	2.76167						2.26533	6.59962
	4.66495	19.4524						6.58182	17.0874						1.86233	7.44799							1.71458	4.86662						5.54672	3.59986						1.85452	6.90124
	3.50215	13.1428						5.86257	14.7355						1.85503	7.60097							2.19633	3.97471						6.71453	3.77629						1.71936	6.80433
	4.01331	13.6107						5.87299	17.5064						2.25134	5.4595							1.76109	3.54255						5.85718	3.94607						1.31828	7.1082
	3.50494	14.2209						5.74062	17.4651						1.31762	4.16911							2.14145	4						5.76302	3.31341						1.31258	7.14997
	4.09959	18.3995						5.67043	16.864						1.25958	3.55308							1.65852	3.71292						3.30105	4.93645						1.22736	5.98188
	4.09099	23.894						5.30165	18.9911						0.957155	3.54637							2.19137	3.74849						3.72137	3.7391						0.994334	4.23378
	5.1183	24.1743						5.09864	17.6803						1.42249	3.00667							2.14514	2.86601						5.52004	4.07812						2.08948	3.83617
	4.48133	22.6163						4.93235	18.5686						1.20263	2.7939							1.76333	2.67361						4.96618	5.41801						1.66757	4.49032
	4.90331	18.9838						4.92323	14.2704						1.44544	3.99851							1.68585	2.19563						5.06018	3.857						0.871862	4.77954
	7.94332	19.2245						4.51614	13.9573						1.40405	4.03409							0.994848	5.14584						4.44667	3.09668						1.42859	6.43351
	6.24401	25.1489						5.1677	15.6618						1.35287	4.76021							0.778888	3.58303						5.20625	2.49244						1.57933	5.90878
	6.48854	22.8402						3.94019	12.1365						0.93626	6.90953							1.1086	3.08407						4.24856	3.5879						0.792692	5.39255
	9.24556	28.9574						4.47763	14.8843						1.52291	7.82043							0.957526	3.6505						3.58389	3.40623						0.971738	6.0029
	8.43374	26.5078						5.67715	13.3409						2.33336	9.26738							1.36252	3.76365						6.47108	4.02655						0.9014	5.09473
	10.8776	23.9628						3.56395	14.0194						3.05126	10.0892							1.41053	3.96956						6.1817	4.72973						2.06529	4.8315
	7.30511	25.5444						3.92306	12.93						3.92549	9.29336							1.166	4.54901						4.04097	5.4311						1.19617	5.75068
	8.3098	25.2086						3.31342	14.0282						3.01479	7.85236							1.367	4.25993						4.98179	4.09397						1.0659	6.20367
	9.37096	26.3583						2.91857	14.298						3.2408	9.11362							1.85872	3.81021						4.61125	4.4302						0.811833	4.86996
	11.6704	33.7204						4.05225	13.9906						2.36202	10.107							1.1262	2.8251						5.62797	3.99532						0.992252	7.97593
	12.4345	30.1039						3.46064	13.2657						2.68422	10.2735							0.999355	3.22706						4.88954	3.52179						1.28103	7.68847
	11.8978	29.7813						3.47847	12.3648						2.58529	13.6198							0.866854	4.07646						4.53208	2.69276						0.919783	6.87426
	10.1696	31.7745						3.29115	14.7986						3.34006	13.78							1.53049	4.90408						4.90161	3.30934						0.752006	6.64981
	9.42673	38.0484						3.28922	14.8473						2.47096	16.041							1.70464	4.37724						3.51646	3.55756						1.09945	6.36828
	8.21175	33.0647						3.92165	12.0916						4.09394	14.797							1.20162	4.85898						3.4258	3.52281						1.29974	6.70685
	7.84444	27.2768						3.27578	10.8647						3.37937	20.6938							0.999178	5.71973						3.9445	2.64766						0.943569	6.88338
	7.58989	30.9209						2.02802	10.59						4.08145	14.4582							1.16328	4.94046						4.55568	3.14194						1.19288	8.19162
	6.68668	24.605						1.84117	7.7661						2.59108	16.8087							1.20917	5.48741						3.44444	3.49154						0.770133	8.71469
	6.48643	20.6073						1.72831	7.14715						2.07829	13.8676							1.5757	4.1053						3.84018	3.78686						0.888029	7.27817
	6.55075	20.9537						1.4164	6.39508						2.42568	11.9722							2.03212	3.1971						4.35834	2.98044						1.78352	6.83293
	7.97136	19.438						1.03059	7.60272						2.91717	11.3095							1.56488	4.23921						4.01687	4.05576						1.22738	7.73472
	7.04219	14.7636						1.27131	6.20901						2.86698	9.68654							1.33502	3.71179						3.34517	2.78498						1.15601	8.07696
	5.53239	14.4417						1.5701	5.94679						2.25362	9.66171							0.952075	2.04395						3.06143	3.63132						1.37327	7.39937
	4.31535	14.9362						0.982263	6.02765						3.07875	8.05047							1.04588	3.51742						3.04386	2.31218						1	7.82921
	3.57972	16.2748						0.45747	6.70745						3.006	10.8509							2.00683	4.76138						4.473	2.72786						1.88118	11.8721
	4.3387	11.5221						0.910989	6.41891						5.0294	10.606							1.45998	3.30214						4.90579	3.50112						3.26158	9.10409
	3.81063	11.9527						0.924991	5.98993						2.63756	9.70461							1.18074	3.15118						6.17203	2.9721						3.07319	7.91108
	4.05703	12.6341						1.4516	6.0998						4.18086	10.8547							1.73908	2.82945						4.13859	4.45017						2.97204	6.77468
	3.53781	8.61154						1.16998	5.14457						3.78009	10.029							0.986044	3.72319						6.11543	3.82444						3.41185	6.18774
	4.58727	7.82525						1.00238	5.09315						4.66485	9.82237							0.968054	4.48232						5.56928	2.8653						3.36547	6.44206
	3.49657	8.26037						1.07648	4.24729						1.50669	10.3611							0.975738	3.47226						5.26302	3.19797						2.8965	7.58286
	4.09802	9.84292						1	4.96557						2.04665	14.0494							1.18521	3.29773						4.30133	2.86192						3.16089	7.65642
	5.38703	5.16285						1	4.573						1.10333	9.98556							1.50208	3.71194						4.12706	3.55266						3.92307	7.34895
	2.89345	7.55714						0.924031	4.88383						1.35264	12.0703							1.65729	3.15791						4.30013	2.00574						3.33485	7.93053
	2.71845	6.19936						1.08628	4.84437						1.87123	14.0083							1.54242	3.79938						5.59587	2.66882						2.31755	8.07041
	3.99132	7.14459						1.1554	6.32555						1.9988	10.5327							1.43947	2.99929						5.11454	2.30021						2.81556	7.35719
	3.98789	5.49269						1.1801	5.15023						1.40956	12.1318							1.53248	3.07317						3.82826	2.95761						3.06706	6.62567
	3.50201	8.62407						1.47593	4.47045						3.22745	11.9352							1.30311	2.85115						3.56607	2.5128						4.03258	4.81619
	4.29675	12.4642						1.85864	3.01725						1.9489	11.8598							1.26611	3.60993						3.45626	1.60459						3.36774	5.73316
	6.49905	17.8159						0.631451	3.01742						2	12.8085							1.35772	3.42978						3.34226	1.19508						2.42087	5.77366
	5.70945	20.3919						0.899774	3.55797						3.07705	13.1637							1.52091	2.93036						1.72176	1.63968						3.37055	5.69691
	6.81787	24.6891						0.971683	4.22806						2.66423	13.2505							1.18913	3.48102						2	2.29554						2.27428	5.35962
	8.6835	24.6379						0.875902	4.17414						3.44921	12.4705							1.82178	4.28572						1.89094	1.14143						4.41565	4.81755
	9.84365	34.2433						0.819047	5.38201						4.39696	11.1176							1.23638	2.6659						2.29961	1.53057						3.08533	4.28152
	7.85406	35.6959						1.45975	5.69004						3.38168	11.6221							1.25811	3.33393						0.995825	1.77177						2.43214	6.17268
	8.42177	37.9768						1.71205	6.30616						2.52592	10.4774							1.6808	4.4234						1.11732	1.33196						2.0414	4.40788
	8.07644	39.8928						1.62257	7.90998						3.48837	10.3497							1.28926	2.77252						0.911125	1.96921						2.52585	5.96712
	8.27777	28.3996						1.59573	7.3013						3.00566	9.79493							1.37562	2.93528						0.498258	2.48192						2.09428	9.278
	6.72749	26.423						1.27486	6.2634						2.49759	10.46							0.815865	3.32362						0.752455	1.86462						2.99265	7.84248
	7.08958	29.8077						1.2572	5.16565						4.01377	12.3677							0.728225	3.15304						2.05527	2.4315						3.00761	6.46511
	6.40951	34.1081						1.72447	6.23507						3.44429	13.8654							1.10463	3.58451						1.13878	1.85655						2.35021	7.24922
	9.97542	32.1081						1.40856	8.97883						1.75569	13.9603							1.74036	4.40725						0.85553	0.966545						2.87522	8.09015
	8.25867	34.5927						1.57586	9.71733						2.0236	15.4701							2.48286	4.62197						0.991722	1.47693						2.50945	6.91028
	8.46418	27.4175						2	10.892						3.08144	12.9421							2.57486	4.9962						0.822708	1.83144						2.2745	6.179
	7.57729	28.177						2.8415	10.5641						3.32913	10.3151							1.761	3.09381						1.56498	1.59638						2.33359	6.84943
	10.7506	25.4281						3.0382	14.2973						3.2387	10.4506							1.53377	2.87772						1.4227	1						2.91283	7.74116
	12.0547	28.2351						4.70234	17.043						3.59554	9.76015							2.05632	4.2107						0.972822	1.41521						2.41791	7.17068
	10.8578	25.4062						5.51177	21.9384						3.77376	7.54005							1.63743	6.57896						1.6164	2.00384						3.06339	4.77918
	10.7201	27.3326						9.4031	20.8999						3.44545	8.12972							1.09746	5.82838						1.32535	1.42747						3.57531	5.9259
	9.03037	25.1392						6.70637	20.274						2.48439	8.784							1.41484	4.43441						0.82857	1.58907						3.09536	5.89185
	6.40942	18.2761						7.72293	21.6086						2.66243	8.14889							1.80144	4.01315						1.73196	1.97482						2.07528	5.26275
	4.37095	19.5961						7.76367	27.9566						3.89296	8.67352							2.60269	3.84343						1.4416	2.10993						2.63859	5.56874
	5.00013	16.3613						5.55319	22.49						2.89321	7.16407							2.90491	5.01944						1.56603	1.83984						2.35816	5.64369
	4.50316	10.6822						6.12478	17.8337						3.73516	7.9481							2.94641	5.95401						1.30547	1.5041						2.87945	5.42206
	3.95789	11.1103						5.1227	16.9481						2.74273	7.88327							2.33268	3.63671						1.36249	2.39878						2.86263	5.94844
	3.70492	9.2046						5.69374	13.3978						3.17989	9.72119							3.97221	3.76683						0.832045	1.4136						2.16738	6.28529
	2.66003	5.12239						5.95359	11.3084						3.03128	11.4493							5.77753	5.40663						1	2.60334						2.30786	7.38319
	2.07961	5.08674						5.81022	10.8403						3.46528	12.4184							4.3579	6.67741						0.843056	3.28741						2.30725	6.81305
	2.03901	4.31294						5.83657	9.84531						1.89218	11.3894							4.87249	6.69103						0.708626	3.33953						1.95423	8.04025
	1.40798	2.97279						5.22825	10.7527						1.98797	9.56955							6.1661	6.62757						0.94367	3.14284						2.37702	8.86585
	2.06891	4.59995						3.62036	10.7012						2.11693	7.28741							9.2738	8.1205						0.38295	3.18501						3.41233	7.92124
	2.65523	4.97462						4.17584	11.0611						1.94916	8.04917							6.1007	7.17518						0.933882	3.1123						4.49438	6.37588
	2.44372	4.78356						4.43982	13.0262						2.11067	7.78748							7.58038	7.15694						0.421457	2.80014						4.24552	6.2619
	2.333	6.19024						4.59116	19.6189						2.54364	6.24551							6.24055	6.24032						0.508196	2.71246						4.0763	5.022
	1.54569	6.40679						4.30978	18.0503						1.91223	8.47373							8.74646	9.51623						0.914625	2.21589						4.12177	4.52045
	1.87957	6.5096						4.3025	21.9115						2.26343	6.96949							7.97002	8.90934						1.18399	1.99881						5.69946	5.7952
	1.95888	6.23639						5.49946	23.4978						2.34574	8.42387							5.93426	10.7215						1.12108	2.58566						5.86586	6.72174
	2.57487	6.5631						5.7917	24.5853						2.19003	9.42817							5.30244	12.9504						0.506235	3.356						6.56962	7.2656
	2.26895	5.6327						5.93239	22.1555						2.22626	9.47265							4.9541	12.1425						0.5635	1.44935						7.87235	8.78777
	3.62413	4.14999						7.79335	18.4438						2.4506	8.81471							2.79774	6.49092						0.633211	2.10171						6.71953	9.20067
	2.32139	3.55569						7.12455	22.706						2.26957	8.45723							3.34662	6.4074						0.814371	1.5918						6.35657	6.93541
	2.37486	3.28597						7.53928	21.9566						2.05816	8.4857							3.66612	5.9814						1.50089	1.98127						5.25291	7.48813
	1.77054	3.02246						7.44327	21.3747						2.05866	7.07307							2.33693	5.65224						0.43251	1.58115						4.49264	6.8019
	2.70864	4.40842						5.33741	19.9182						2.46186	6.75066							1.95955	5.40721						0	1.68736						5.82023	5.69979
	1.95991	2.98884						6.86579	19.7697						2.50635	6.87366							2.74362	4.86748						0.41414	1.72553						6.10455	6.25555
	2.57125	3.75812						7.46197	15.8387						1.96494	9.49256							1.99468	3.47426						0.551695	1.50606						7.97476	7.87181
	1.77543	3.71371						7.37797	16.1635						1.54041	8.35388							2.35862	5.68212						0.688778	2.14137						6.3486	7.84552
	1.70017	3.93376						8.36269	24.9444						2.1442	8.33443							1.93439	4.96664						0.457941	3.3471						5.18624	7.85858
	1.09313	3.93507						8.33512	22.7311						1.37541	13.6956							2.48962	4.51756						0.432113	3.44471						4.77738	7.67163
	1	3.38272						6.64703	21.0528						2.52652	12.5389							2.16581	3.4564						0.148552	2.93573						6.47077	8.7442
	1.30537	3.26741						6.62435	21.6707						1.84583	10.835							1.15128	3.1084						0.617583	1.70641						4.54626	9.67796
	1.65165	5.07119						8.69719	24.6128						2.25259	13.5512							1.83914	3.0806						0.364946	1.70339						3.85712	9.38678
	1.27338	5.14825						6.37731	21.5192						3.06881	10.9699							1.55709	4.06093						0.30039	1.93814						3.13087	7.72477
	1.32352	4.12571						7.11912	17.43						2.50896	10.8162							1.19739	2.6519						0.218088	1.32339						4.48597	7.3388
	1.487	5.1364						7.02293	16.2793						3.1765	10.8791							1.83744	3.17874						0.350865	1.70546						4.12416	8.24657
	1.09943	4.67904						6.35804	20.399						2.61458	12.8369							1.38625	3.49878						0.36815	2.84089						3.76743	7.14654
	0.97197	4.04267						5.78812	23.855						4.44734	14.8692							1.99881	2.31379						0.310781	4.48806						3.13807	7.14982
	0.979847	4.48192						6.37705	20.1526						3.26016	14.1808							1.30849	2.5875						0.347777	4.33429						4.47705	8.16497
	0.736484	4.32555						6.7667	20.8489						5.47258	13.1111							1.55439	4.13166						0.186736	3.9056						2.89807	7.80038
	0.858496	4.97044						4.62448	20.3398						4.79163	13.1567							1.37868	2.68612						0.741738	2.70354						4.09414	9.50786
	1	5.93899						5.18971	24.6551						3.04251	11.4847							1.66098	3.74907						0.514144	2.92225						3.15484	9.96287
	0.994462	4.39027						6.42318	24.4655						2.98109	14.0903							2.04901	3.65858						0.38471	3.05958						3.6012	7.64869
	1.1749	3.87372						6.1613	20.3838						2.49835	13.2688							2.05526	4.57528						0.297448	2.72088						3.86131	6.70211
	0.667189	5.72542						6.76887	20.0899						2.90176	11.978							2.37609	3.89684						0.823327	3.78552						3.40312	5.94791
	1.05933	4.31448						6.22731	17.7137						3.05095	9.29023							2.3962	4.9319						0.844333	3.73671						2.81113	9.07595
	0.971448	3.87375						6.55828	18.12						4.63467	9.45669							3.2696	4.88271						0.808639	3.10951						3.41689	6.77695
	0.902994	4.84888						6.51776	17.7974						3.01913	9.18493							4.44097	3.32265						0.517438	3.58328						3.6468	6.74549
	0.999955	4.26759						6.27321	24.9775						2.5392	10.0203							2.50345	4.21889						0.590476	4.19521						5.01427	5.30597
	1.35576	3.43299						5.69382	20.5248						2.29229	10.8624							1.96138	4.66871						0.816525	3.59486						7.10672	3.90968
	0.945053	4.12623						7.81526	17.2672						2.85054	10.4695							2.88457	3.93154						1.08551	4.88805						7	4.81419
	1.01483	4.04599						6.12638	17.7559						2.90109	8.59258							3.04127	4.3517						1.01346	3.31266						6.57007	6.15667
	1.87483	3.71578						6.87104	18.9735						2.69212	8.74933							3.7927	7.33532						0.415138	1.92136						6.09856	6.45383
	1.07722	4.14675						8.54024	19.4261						2.87541	6.9382							4.2087	7.52586						0.394561	2.4447						5.02104	7.91178
	1.86538	4.04273						7.22993	18.0177						2.15834	6.37646							6.08453	7.10078						0.684085	3.70401						4.63521	5.34023
	1.68903	5.63882						6.43724	19.144						2.61906	6.72922							6.12424	6.44198						0.960164	3.65857						5.30112	4.19685
	1.39268	7.86884						7.59504	16.7175						3.28298	10.1896							7.97239	9.23488						0.595622	2.97577						7.47769	4.56864
	2.20435	7.07403						5.0101	20.3						3.53272	7.83769							7.36163	8.87714						0.495086	2.66675						5.40061	5.76242
	1.65304	7.38009						6.2392	17.3424						2.33168	9.93056							7.65447	10.1969						0.540542	2.54629						6.74271	6.34884
	2.26765	7.1418						7.59889	23.1613						2.50288	10.9011							6.3158	7.72275						0.31627	2.78008						8.16473	6.49358
	2.96248	6.84949						8.21148	19.4755						1.90633	11.0016							8.88804	7.92013						0.41343	4.51296						7.15819	5.87428
	4.19011	7.68861						7.48364	18.8248						2.38782	12.2671							6.08076	7.37306						0.669635	3.67697						7.74563	5.53024
	3.8569	6.86729						7.65503	18.1238						1.74868	11.3522							9.94918	3.22048						0.708849	3.92982						9.08735	6.56786
	2.38543	7.60557						7.2592	17.2591						1.82116	10.4133							11.403	4.59867						0.601818	3.64729						8.79582	6.60169
	2.40858	4.55372						5.59219	15.2719						2.07339	9.61461							7.61046	4.02184						0.591669	2.54817						8.75911	8.80631
	1.72557	4.56609						6.18804	12.9494						3.07174	9.68793							7.4602	3.00912						0.188873	3.00058						7.85238	11.5852
	1.27644	3.35272						7.28925	16.0113						2.01569	8.25163							8.60539	4.17084						0.713119	2.76115						7.9658	9.05977
	1.09595	3.81586						7.24572	16.0092						3.24603	6.77284							9.04502	4.53465						0.48278	1.75102						6.72714	10.113
	1.1018	4.1308						8.03949	13.9066						3.45485	7.17826							7.83941	5.30113						0.290778	3.00914						8.20939	11.6487
	1.01577	2.91491						5.95563	17.2796						3.8692	7.52591							6.17921	6.13997						0.681387	4.0346						9.26631	8.85167
	0.837875	2.6984						5.74351	11.6261						3.2979	8.51017							5.62839	6.78879						0.255406	3.67384						8.80377	8.11759
	0.975509	2.55288						5.35289	15.0806						3.24267	11.0631							5.29508	6.6371						0.578711	4.90104						8.57438	6.43987
	1.27783	2.48451						6.0126	17.3396						4.04347	10.2284							5.56745	6.13451						0.342517	3.00432						7.53373	5.33651
	0.979411	2.20914						4.98613	15.1785						3.38782	10.5514							4.21657	5.95521						0.701303	2.98275						9.94044	6.31723
	1.4945	4.70641						5.64026	14.0403						3.30858	9.51524							4.45722	4.51572						0.790896	3.12198						11.9694	8.31169
	0.96587	3.35229						5.79219	14.2243						5.78349	7.55586							5.34941	4.40904						0.408497	3.60998						11.4209	8.39241
	0.98183	3.06875						7.92366	14.2176						5.00201	9.71164							4.824	3.72801						0.141	3.38934						10.7208	10.1893
	0.906473	2.52764						6.47996	14.48						5.07439	10.9147							4.52001	3.3116						0.299447	2.80278						12.4001	13.5123
	1.19988	2.64343						7.6407	17.8242						3.06056	11.3989							5.14816	4.10745						0.564121	2.84899						11.8828	10.2922
	1.26726	2.30265						6.87158	19.9466						2.85329	13.1738							4.20042	5.19464						0.640278	4.19911						13.8758	9.43936
	1.44688	3.10846						6.83502	21.3416						3.35557	16.2169							3.56235	5.38126						0.808259	2.86595						10.7287	10.1751
	1.00593	3.48237						7.43267	21.8997						2.88966	15.1883							2.32381	2.72598						0.504558	2.75296						9.59478	10.1383
	0.884619	3.12374						7.68718	20.7794						1.89689	13.8941							2.14692	2.81239						0.680809	1.92892						7.34918	6.02904
	0.849162	3.46378						7.24787	23.0577						3.01029	10.5596							1.77238	3.01827						0.582668	1.53114						7.06419	8.70948
	1.38575	4.64669						7.60648	20.3223						3.15162	8.2361							1.98873	3.15121						0.833516	2.21865						4.96553	7.58748
	2.4492	4.45761						5.71495	20.0206						1.93418	7.17873							2.9242	2.51468						0.295982	3.60185						2.94271	7.51776
	1.35979	4.33505						6.82303	19.3934						1.53682	4.92896							2.68492	3.12734						0.720297	3.47776						2.16735	7.92783
	1.89858	5.3239						8.20475	17.6496						2.47628	6.47575							2.96744	4.38531						0.24456	2.39269						2.65291	9.59707
	1.47416	4.37117						7.5562	16.1412						1.38996	3.8323							1.93697	3.21808						0.506968	3.24042						2.41727	8.8561
	1.27804	3.75383						5.19017	20.4326						1.65625	3.96134							2.31909	4.19152						0.494989	5.08896						1.43471	8.55888
	1.05005	3.85408						4.61039	22.089						1.44943	5.4189							3.44042	4.17299						0.455138	4.88505						1.39571	7.25029
	1.4237	3.94431						6.9867	22.6215						2.38071	7.03448							3.08811	4.46755						0.866614	3.61523						1.91506	7.0426
	1.24643	2.55815						7.94721	24.4827						2.11141	6.31369							2.28917	4.58797						0.441556	2.46288						1.2507	6.9374
	2.48658	2.57433						7.08197	20.4306						1.59833	7.74503							2.40576	7.13016						0.35833	3.17615						1.76935	5.60534
	1.29869	2.54553						7.20019	21.8019						2.02527	4.6585							3.38469	6.56192						0.42439	3.70621						1.62654	5.15763
	1.41793	2.62567						9.50422	18.6979						2.19256	6.631							3.11961	6.75653						0.195494	2						1.65275	6.9088
	1.63495	3.66467						6.00173	21.4307						3.39686	3.98747							4.05121	6.78484						0.721652	4.75976						1.09433	5.51716
	1.49559	2.36485						4.66079	21.5451						4.15291	3.71748							3.9789	5.77191						0.125666	1.98594						1.26947	7.31309
	2.27061	2.73263						4.2575	25.2905						4.01182	4.01698							3.92229	4.96454						0.696892	2.98764						1.28118	8.35196
	2.13779	3.55082						3.57014	19.6527						2.6365	4.14519							4.88665	7.18999						0.73231	2.9038						1.32646	7.04529
	2.45799	5.23299						2.42245	20.2651						2.0225	4.54121							6.90184	6.89408						0.764133	3.89631						1.23903	8.75595
	1.69528	3.95163						2.52984	14.3104						1.79959	4.59622							4.97241	7.72056						0.754456	2.54017						1.98194	10.7154
	1.55994	2.76856						4.14043	10.0515						1.45183	3.83568							5.14439	5.20031						0.742683	2.74646						2.47384	11.8998
	1.65121	5.89301						1.49369	10.8686						1.28442	2.38914							5.51165	7.19057						0.710788	2.8487						1.56293	11.2642
	1.83589	4.43691						1.39813	10.9621						1.40584	2.47656							6.24505	7.11836						0.0649494	3.07581						1.38417	10.71
	1.13895	3.18841						1.24241	9.77645						1	2.21735							7.07769	6.66936						0.0234786	3.76312						1.43454	8.40573
	1.58605	3.15886						0.9007	9.56389						1.14989	1.70438							8.97468	8.50965						0.544214	2.76278						1.08608	9.99904
	1.58614	3.39114						1.14717	6.55513						0.891777	1.92465							10.2539	7.45269						0.364645	1.65958						1.31105	11.4518
	2.11281	3.89757						1.27979	7.78923						0.675035	2.37909							11.5979	8.95428						0.478827	2.57455						1.26987	8.43135
	2.31676	3.03013						0.942371	6.64292						0.714356	2.41135							10.0155	8.9918						0.815969	3.34531						2.20405	9.28929
	1.5254	3.44277						1.31472	5.69402						0.81023	2.64387							8.84569	11.5454						0.984028	2.50786						1.05818	9.2773
	1.11514	3.70092						1.814	5.56811						0.632902	2.57858							8.13929	9.7801						0.753355	2.9947						0.920588	11.7194
	1	4.65882						1.81797	4.25822						0.703102	2.37317							8.08555	9.77336						0.276267	1.25238						0.840882	9.75792
	1.16411	3.90597						1.40665	2.2569						0.483841	2.89652							10.0383	8.50048						0.84358	1.61053						1.08136	9.40123
	1.21364	2.64457						1.39106	4.02806						0.696232	3.76165							9.98196	6.01982						0.597	1.64529						0.917154	9.98962
	1.74211	4.236						1.40887	4.01831						1.60647	4.68256							7.76441	6.52393						0.307708	2.74695						1.3995	10.7907
	2.79806	4.48976						1.69494	5.50417						0.647862	4.04396							8.52853	6.18894						0.767247	2.65103						0.997107	8.82934
	1.79291	5.85817						1.83336	4.7756						0.572545	4.04612							6.07905	6.02476						0.749794	2.00869						0.929781	10.0021
	1.31587	5.8197						1.17148	3.49866						0.545856	4.51134							6.04573	6.7075						0.816311	3.08227						1.35737	9.55813
	2.00426	6.91929						1.22462	4.55423						0.247095	3.46311							7.57456	6.6609						0.396441	4.80003						0.983858	7.92397
	1.35953	7.58426						1.75037	3.74939						0.877587	3.9183							7.00227	8.16269						0.739296	3.47749						0.8899	8.70801
	1.30806	4.38073						1.35929	3.30988						0.525315	6.29398							6.43025	8.69392						0.886744	4.03519						0.806935	10.3446
	1.16909	4.39926						1.26196	3.29049						0.257424	4.92486							7.13158	8.54028						1.01687	3.44591						0.815324	10.0346
	1.41094	4.89405						1.60233	4.71828						0.35498	3.38004							8.30543	8.28446						0.864623	2.09476						1.61328	9.993
	2.14143	4.66301						2.80365	4.97656						0.435553	3.46936							8.31213	6.32408						0.88907	3.49951						1.1546	9.36687
	1.66297	3.16851						1.47188	5.30749						0.878676	4.67997							7.79193	5.43196						0.720593	3.00128						1.01133	12.0758
	1.74507	4.10122						1.94728	6.8946						0.592911	3.31517							5.55868	5.97921						0.338507	4.5291						1.30374	11.1823
	1.93898	6.0352						1.83787	6.47042						0.408483	2.83784							4.72438	5.59513						0.786651	4.27859						1.09896	10.5952
	1.04523	5.13903						1.1229	7.31474						0.639174	2.62546							5.1726	4.89088						0.916307	4.33243						1.83875	10.3247
	1.29351	3.84632						1.19692	9.7457						0.742971	2.99486							5.62732	4.63311						0.640304	4.86822						0.628598	14.1938
	1.07543	3.99324						0.98313	7.81672						0.545764	3.36875							4.7382	4.23784						0.903511	5.08558						0.397685	13.1584
	1.74017	3.75434						1.1952	7.32798						0.523089	3.77862							3.28776	4.834						0.534421	6.38152						0.986188	11.9249
	1.29812	3.11887						1.07353	6.2584						0.456473	3.58969							4.3353	5.21341						0.678377	5.04304						1.08823	12.9274
	1.68987	3.12852						2.3307	6.92647						0.506432	2.34583							3.98793	5.1858						0.945843	5.08032						1.30771	10.715
	2.31256	3.96988						1.77607	7.34501						0.61613	1.62825							3.89675	6.17825						0.659314	4.09845						0.842372	11.1834
	1.99178	5.18072						1.97595	5.65059						0.406594	1.70895							3.59432	5.838						0.887995	4.57393						0.929884	9.50431
	1.96242	4.16113						1.85586	7.00464						0	2.02288							3.32896	7.16855						0.875066	4.7963						1.23015	8.97324
	2.00926	5.80787						1.79307	7.53543						0.0698576	2.80084							4.88031	6.74985						0.737296	5.85878						1.10392	11.2308
	2.82657	5.20828						1.83283	6.65487						0.592659	2.37412							5.91519	6.8855						0.666612	3.31822						1.14046	11.9953
	2.58887	6.9155						1.60188	7.81615						0.082815	3.13816							6.25217	7.34607						0.590661	4.89584						1.37456	12.5502
	2.16623	5.68616						1.73017	6.57133						0.443659	2.44616							6.84562	6.44132						0.728827	4.08715						1.24874	10.6245
	2.36069	3.86303						1.27191	4.89017						0.303536	2.00104							7.11804	7.26361						0.639809	3.61119						0.90984	11.2551
	3.04501	6.10528						2.34936	8.91644						0.510366	3.26986							8.81625	7.66479						0.355612	3.24745						0.897736	13.2481
	2.95107	3.83068						2.22704	7.58697						0.373103	3.02727							10.0349	7.72329						0.638138	2.97839						0.974987	12.7861
	2.71215	4.47688						1.86498	7.45634						1.14475	3.02424							9.39732	8.15816						0.391052	2.59605						0.847484	10.2121
	2.61748	4.84675						3.10757	8.69735						0.737729	2.95785							6.85522	10.8414						0.594947	1.96164						1.19303	7.93878
	2.32056	4.46472						2.3629	8.1882						0.352493	2.10388							6.31755	13.5957						0.190042	2.9982						1.76093	7.09186
	1.75531	3.70552						2.3223	9.75831						0.251267	2.30837							7.05626	10.0017						0.268682	2.8959						1.10089	9.43955
	2.57811	3.39707						3.15622	8.53195						0.276155	2.23197							5.66512	9.72812						0.147597	1.4113						1.34136	9.90349
	2.33025	4.13259						4.13043	7.94794						0.74973	1.77017							3.97873	10.9462						0.363833	2.38771						1.32149	10.6297
	1.55699	6.14159						3.66765	9.4728						0.951098	3.4513							5.66667	9.01169						0.825339	2.03181						0.733414	11.5937
	1.51337	8.55553						3.49828	9.54531						0.964868	2.96236							3.68342	7.31073													0.844424	12.8051
	1.79711	7.19465						2.66577	7.81447						1.56951	2.89143							3.42221	5.95573													0.983314	8.41037
	1.88543	6.44705						2.98441	8.93486						0.622619	2.80296							2.60648	5.53089													0.899379	11.0011
	2.61152	5.32013						3.24481	7.66348						0.390649	2.67413							3.75404	5.69778													1.1437	11.7376
	2.40787	5.44007						3.05461	6.95678						0.334441	4.3537							3.60424	7.52431													1.22133	12.9945
	2.70273	5.05993						4.41452	8.85058						0.321407	2.81395							2.86138	5.54039													0.844981	10.8694
	2.91281	7.00262						2.66307	6.771						0.686499	3.16584							3.7399	7.04656													0.948548	11.6323
	4.60974	8.45025						2.07464	8.53321						0.493028	2.87445							2.69586	5.22009													0.948888	16.3079
	5.0021	6.96443						2.59571	8.46483						0.931104	3.69969							2.40684	4.52786													0.890652	15.5513
	2.87561	8.33181						3.49811	7.91279						1.01759	2.79922							2.09452	6.30738													0.832596	11.7926
	3.68594	8.50314						4.47341	6.55858						1.62223	2.39162							3.28588	10.0178													1.11817	11.1362
	3.85233	8.94228						2.67015	8.65908						1.31566	2.69305							5.01032	9.41943													0.973704	13.1254
								2.89231	6.3048						1.09661	2.93624							4.63791	8.89449													1.27334	13.5003
								3.17067	6.84172						1.55864	2.96316							6.45295	9.05327													0.920906	16.0554
								3.87176	7.51835														5.01294	7.45639													1.73938	13.9316
								3.99034	7.94838														5.41428	8.10055													1.55587	14.9262
								3.42641	7.68762														4.56927	5.21001													1.78501	10.7737
								3.23005	6.29361														3.30111	5.15508													1.60504	8.63164
								2.8602	8.28543														3.53468	5.33895													1.84393	12.1816
								2.80798	7.78181														3.65186	7.2888													1.85745	12.0909
								2.83795	8.52093																												1.96402	6.76279
								4.66213	8.06988																												1.78286	10.1987
								3.41279	8.21542																												1.92293	12.8387
								3.99145	10.8922																												2.97057	12.5404
								4.7375	9.23892																												2.05416	10.5318
																																					2.89678	7.56726
																																					2.23846	7.3292
																																					2.97516	6.44847
																																					2.16991	7.55011
																																					2.07011	8.67567
																																					2.94948	7.99523
																																					3.47439	5.99961
																																					4.75512	7.73989
																																					3.72721	7.38177
																																					3.75012	10.9795
																																					3.43191	8.66668
																																					7.4914	6.37036
																																					7.8527	5.04458
																																					7.54991	4.50563
																																					5.9777	5.33179
																																					5.72885	4.87749
																																					8.98152	5.93757
	AR_NCR1_fulllength_091124_GFP_O4_Image4.tif	AR_NCR1_fulllength_091124_mRuby_O4_Image4.tif						AR_NCR1_fulllength_090324_GFP_O5_Image1.tif	AR_NCR1_fulllength_090324_mRuby_O5_Image1.tif						AR_NCR1_fulllength_121824_GFP_O10_Image2.tif	AR_NCR1_fulllength_121824_mRuby_O10_Image2.tif							AR_NCR1_delta(H1+H2+L)_B10_102824_GFP_O2_Image9.tif	AR_NCR1_delta(H1+H2+L)_B10_102824_mRuby_O2_Image9.tif						AR_NCR1_delta(H1+H2+L)_B10_121624_GFP_O11_Image2_Z12.tif	AR_NCR1_delta(H1+H2+L)_B10_121624_mRuby_11_Image2_Z12.tif						AR_NCR1_delta(H1+H2+L)_B10_102824_GFP_O17_Image4.tif	AR_NCR1_delta(H1+H2+L)_B10_102824_mRuby_O17_Image4.tif
	4	4						1	1						2	2							9	9						2	2						4	4
	GFP	mRuby						GFP	mRuby						GFP	mRuby							GFP	mRuby						GFP	mRuby						GFP	mRuby
	4.86566	8.03777						6.05049	11.0548						1.33791	3.37673							4.87834	4.82007						0.614151	1.85417						9.69464	6.83352
	4.19172	8.06985						6.43028	15.6557						1.25198	4.516							4.12945	4.16087						0.616111	2.6002						8.50328	6.78513
	4.28979	9.48834						6.47168	18.6617						1.97035	4.26889							2.82538	3.45107						0.64597	3.12181						7.64339	4.16964
	2.95676	8.19806						5.12848	20.6753						2.81321	4.81124							3.74868	3.77082						0.11115	1.78478						8.6589	5.45842
	4.5405	9.92785						3.77008	27.4079						2.30063	4.10216							3.596	3.1705						0.607903	2.12818						9.12554	5.56412
	4.45868	13.4576						4.27059	24.1648						2.00261	5.01013							4.54893	3.1543						0.609695	1.77596						5.2607	6.96201
	3.69293	14.4659						6.29688	21.2756						2.97923	5.30163							3.7925	3.38386						0.642433	2.32408						4.98936	6.64944
	4.98498	13.9596						6.12672	23.5565						1.70422	3.6898							3.55936	3.95512						0.359273	2.63965						5.67365	6.67956
	5.29283	13.4565						7.84995	18.6055						1.54765	6.94462							4.32618	5.89951						0.656954	1.31552						7.78651	7.62526
	6.69371	16.1541						5.95787	21.6923						1.48362	5.51428							3.0049	4.11323						0.983256	2.15543						6.71509	6.7452
	6.67267	19.4483						4.9305	17.9889						1.81516	5.68997							3.22475	5.90496						1.21107	1.68149						7.82998	8.82264
	6.82141	22.9729						6.63723	17.2231						2.03887	7.06986							4.71789	5.10925						1.22578	2.40849						10.0098	7.91394
	8.00316	29.2239						4.93235	16.9106						2.46858	5.61605							4.28559	5.5578						0.738034	2.29308						9.52513	10.2486
	9.23948	27.1294						4.14638	16.8645						2.53719	7.14913							3.86146	2.74567						1.03705	1.879						10.3586	11.5683
	7.18371	27.765						6.00386	13.8279						2.46323	8.5944							2.76391	2.66869						2.384	1.94227						10.9897	13.1133
	5.81429	28.5056						8.3176	15.6686						2.079	5.38767							5.23002	2.91418						0.717441	2.58345						8.97934	10.6449
	6.11767	26.792						5.92252	17.7738						2.53917	7.73224							3.67887	4.01107						2.08395	2.5967						7.87231	10.9814
	5.89882	24.3018						5.7876	18.9375						3.95994	11.0824							4.43522	3.41381						2.00591	3.15874						6.26082	10.3181
	3.2218	25.3464						6.20143	18.2937						3.73821	7.72458							6.07691	4.42685						2.24588	2.74233						5.93849	11.7973
	6.73602	21.56						5.70634	20.5245						2.66902	8.3701							4.85586	3.01362						3.19759	3.28374						3.9907	10.9302
	4.82893	18.2484						6.79945	23.0817						2.91556	8.76573							2.82786	3.35311						4.80013	1.89981						5.04835	10.9963
	4.25248	19.004						6.29985	25.3319						2.929	9.33451							3.07003	2.79495						3.17431	2.2879						6.94944	7.06324
	3.70168	14.2315						5.53215	24.8252						4.10451	8.81124							4.79974	3.71571						2.9464	4.05693						5.18205	8.50688
	2.30838	16.0165						4.08093	24.0551						2.60956	10.4811							2.50748	4.59451						2.12421	2.78548						5.63402	7.61123
	4.48355	12.4754						6.07711	23.5581						2.59139	10.4006							3.62262	4.07394						3.78135	2.91992						7.61081	6.59128
	3.79774	10.9893						6.57729	19.8998						2.1567	7.49826							2.98156	3.99785						3.1021	2.11056						8.29326	11.3095
	3.09002	11.8529						6.84574	22.5291						3.08664	6.22518							2.76857	3.98644						4.9866	2.38018						6.65275	8.11766
	3.51091	10.8212						5.86578	19.3106						2.41265	7.21447							2.14464	4.31036						3.60226	2.55812						5.73969	6.06547
	1.58246	10.6865						4.92502	20.5963						2.39792	8.51101							2.01414	2.99107						5.28336	2.99375						5.48626	8.52819
	2.29942	10.1088						5.57923	21.0224						3.53121	8.68773							2.72853	3.81802						5.02467	2.68447						4.77841	7.87634
	2.60386	14.778						4.92078	16.3642						3.6367	11.0843							1.82489	3.72705						3.66601	2.32811						4.22617	7.29553
	3.15852	9.86222						6.04746	17.7539						3.52264	12.5861							1.86023	4.59303						4.12044	2.06023						4.20378	8.39719
	3.37304	13.6911						5.08302	15.3406						3.52417	11.1368							3.58045	3.79604						2.87256	1.6807						3.36062	10.4584
	4.23617	12.5605						5.85171	15.0623						4.56911	10.9469							2.55146	5.61641						4.42647	1.94475						4.85534	8.55298
	2.43629	10.1528						3.31509	14.4454						3.90495	11.0832							3.09899	5.61225						5.53069	3.14671						5.53946	8.18426
	2.516	11.7035						3.0085	14.0185						2.42976	10.456							2.18978	3.4494						5.01525	2.49187						3.53235	7.91771
	2.38602	12.9025						3.80565	15.8062						2.98011	11.7931							2.56659	3.72351						4.04219	2.71668						2.78506	6.72063
	2.14785	13.1789						3.87465	16.6954						3.87829	13.3636							3.7875	5.5337						6.63139	2.23826						2.7878	7.67139
	3.3729	12.1944						4.51219	23.2358						3.31832	11.4692							1.85546	5.06758						7.82664	2.42859						2.28422	9.052
	3.15179	12.2878						5.59531	18.4124						2.28451	9.68066							2.8439	6.1991						4.91272	2.92374						1.81317	7.40421
	3.03657	12.4379						7.12455	17.084						3.30527	12.0864							1.70383	5.30464						4.67148	3.01401						2.50725	7.03491
	4.1509	13.8633						6	15.3733						2.57517	10.4288							1.64961	3.11051						6.18942	3.19232						2.59029	6.9327
	3.67722	16.3068						5.6432	15.7329						1.6441	8.39698							1.47867	6.00788						4.10125	2.76167						2.26533	6.59962
	4.66495	19.4524						6.58182	17.0874						1.86233	7.44799							1.71458	4.86662						5.54672	3.59986						1.85452	6.90124
	3.50215	13.1428						5.86257	14.7355						1.85503	7.60097							2.19633	3.97471						6.71453	3.77629						1.71936	6.80433
	4.01331	13.6107						5.87299	17.5064						2.25134	5.4595							1.76109	3.54255						5.85718	3.94607						1.31828	7.1082
	3.50494	14.2209						5.74062	17.4651						1.31762	4.16911							2.14145	4						5.76302	3.31341						1.31258	7.14997
	4.09959	18.3995						5.67043	16.864						1.25958	3.55308							1.65852	3.71292						3.30105	4.93645						1.22736	5.98188
	4.09099	23.894						5.30165	18.9911						0.957155	3.54637							2.19137	3.74849						3.72137	3.7391						0.994334	4.23378
	5.1183	24.1743						5.09864	17.6803						1.42249	3.00667							2.14514	2.86601						5.52004	4.07812						2.08948	3.83617
	4.48133	22.6163						4.93235	18.5686						1.20263	2.7939							1.76333	2.67361						4.96618	5.41801						1.66757	4.49032
	4.90331	18.9838						4.92323	14.2704						1.44544	3.99851							1.68585	2.19563						5.06018	3.857						0.871862	4.77954
	7.94332	19.2245						4.51614	13.9573						1.40405	4.03409							0.994848	5.14584						4.44667	3.09668						1.42859	6.43351
	6.24401	25.1489						5.1677	15.6618						1.35287	4.76021							0.778888	3.58303						5.20625	2.49244						1.57933	5.90878
	6.48854	22.8402						3.94019	12.1365						0.93626	6.90953							1.1086	3.08407						4.24856	3.5879						0.792692	5.39255
	9.24556	28.9574						4.47763	14.8843						1.52291	7.82043							0.957526	3.6505						3.58389	3.40623						0.971738	6.0029
	8.43374	26.5078						5.67715	13.3409						2.33336	9.26738							1.36252	3.76365						6.47108	4.02655						0.9014	5.09473
	10.8776	23.9628						3.56395	14.0194						3.05126	10.0892							1.41053	3.96956						6.1817	4.72973						2.06529	4.8315
	7.30511	25.5444						3.92306	12.93						3.92549	9.29336							1.166	4.54901						4.04097	5.4311						1.19617	5.75068
	8.3098	25.2086						3.31342	14.0282						3.01479	7.85236							1.367	4.25993						4.98179	4.09397						1.0659	6.20367
	9.37096	26.3583						2.91857	14.298						3.2408	9.11362							1.85872	3.81021						4.61125	4.4302						0.811833	4.86996
	11.6704	33.7204						4.05225	13.9906						2.36202	10.107							1.1262	2.8251						5.62797	3.99532						0.992252	7.97593
	12.4345	30.1039						3.46064	13.2657						2.68422	10.2735							0.999355	3.22706						4.88954	3.52179						1.28103	7.68847
	11.8978	29.7813						3.47847	12.3648						2.58529	13.6198							0.866854	4.07646						4.53208	2.69276						0.919783	6.87426
	10.1696	31.7745						3.29115	14.7986						3.34006	13.78							1.53049	4.90408						4.90161	3.30934						0.752006	6.64981
	9.42673	38.0484						3.28922	14.8473						2.47096	16.041							1.70464	4.37724						3.51646	3.55756						1.09945	6.36828
	8.21175	33.0647						3.92165	12.0916						4.09394	14.797							1.20162	4.85898						3.4258	3.52281						1.29974	6.70685
	7.84444	27.2768						3.27578	10.8647						3.37937	20.6938							0.999178	5.71973						3.9445	2.64766						0.943569	6.88338
	7.58989	30.9209						2.02802	10.59						4.08145	14.4582							1.16328	4.94046						4.55568	3.14194						1.19288	8.19162
	6.68668	24.605						1.84117	7.7661						2.59108	16.8087							1.20917	5.48741						3.44444	3.49154						0.770133	8.71469
	6.48643	20.6073						1.72831	7.14715						2.07829	13.8676							1.5757	4.1053						3.84018	3.78686						0.888029	7.27817
	6.55075	20.9537						1.4164	6.39508						2.42568	11.9722							2.03212	3.1971						4.35834	2.98044						1.78352	6.83293
	7.97136	19.438						1.03059	7.60272						2.91717	11.3095							1.56488	4.23921						4.01687	4.05576						1.22738	7.73472
	7.04219	14.7636						1.27131	6.20901						2.86698	9.68654							1.33502	3.71179						3.34517	2.78498						1.15601	8.07696
	5.53239	14.4417						1.5701	5.94679						2.25362	9.66171							0.952075	2.04395						3.06143	3.63132						1.37327	7.39937
	4.31535	14.9362						0.982263	6.02765						3.07875	8.05047							1.04588	3.51742						3.04386	2.31218						1	7.82921
	3.57972	16.2748						0.45747	6.70745						3.006	10.8509							2.00683	4.76138						4.473	2.72786						1.88118	11.8721
	4.3387	11.5221						0.910989	6.41891						5.0294	10.606							1.45998	3.30214						4.90579	3.50112						3.26158	9.10409
	3.81063	11.9527						0.924991	5.98993						2.63756	9.70461							1.18074	3.15118						6.17203	2.9721						3.07319	7.91108
	4.05703	12.6341						1.4516	6.0998						4.18086	10.8547							1.73908	2.82945						4.13859	4.45017						2.97204	6.77468
	3.53781	8.61154						1.16998	5.14457						3.78009	10.029							0.986044	3.72319						6.11543	3.82444						3.41185	6.18774
	4.58727	7.82525						1.00238	5.09315						4.66485	9.82237							0.968054	4.48232						5.56928	2.8653						3.36547	6.44206
	3.49657	8.26037						1.07648	4.24729						1.50669	10.3611							0.975738	3.47226						5.26302	3.19797						2.8965	7.58286
	4.09802	9.84292						1	4.96557						2.04665	14.0494							1.18521	3.29773						4.30133	2.86192						3.16089	7.65642
	5.38703	5.16285						1	4.573						1.10333	9.98556							1.50208	3.71194						4.12706	3.55266						3.92307	7.34895
	2.89345	7.55714						0.924031	4.88383						1.35264	12.0703							1.65729	3.15791						4.30013	2.00574						3.33485	7.93053
	2.71845	6.19936						1.08628	4.84437						1.87123	14.0083							1.54242	3.79938						5.59587	2.66882						2.31755	8.07041
	3.99132	7.14459						1.1554	6.32555						1.9988	10.5327							1.43947	2.99929						5.11454	2.30021						2.81556	7.35719
	3.98789	5.49269						1.1801	5.15023						1.40956	12.1318							1.53248	3.07317						3.82826	2.95761						3.06706	6.62567
	3.50201	8.62407						1.47593	4.47045						3.22745	11.9352							1.30311	2.85115						3.56607	2.5128						4.03258	4.81619
	4.29675	12.4642						1.85864	3.01725						1.9489	11.8598							1.26611	3.60993						3.45626	1.60459						3.36774	5.73316
	6.49905	17.8159						0.631451	3.01742						2	12.8085							1.35772	3.42978						3.34226	1.19508						2.42087	5.77366
	5.70945	20.3919						0.899774	3.55797						3.07705	13.1637							1.52091	2.93036						1.72176	1.63968						3.37055	5.69691
	6.81787	24.6891						0.971683	4.22806						2.66423	13.2505							1.18913	3.48102						2	2.29554						2.27428	5.35962
	8.6835	24.6379						0.875902	4.17414						3.44921	12.4705							1.82178	4.28572						1.89094	1.14143						4.41565	4.81755
	9.84365	34.2433						0.819047	5.38201						4.39696	11.1176							1.23638	2.6659						2.29961	1.53057						3.08533	4.28152
	7.85406	35.6959						1.45975	5.69004						3.38168	11.6221							1.25811	3.33393						0.995825	1.77177						2.43214	6.17268
	8.42177	37.9768						1.71205	6.30616						2.52592	10.4774							1.6808	4.4234						1.11732	1.33196						2.0414	4.40788
	8.07644	39.8928						1.62257	7.90998						3.48837	10.3497							1.28926	2.77252						0.911125	1.96921						2.52585	5.96712
	8.27777	28.3996						1.59573	7.3013						3.00566	9.79493							1.37562	2.93528						0.498258	2.48192						2.09428	9.278
	6.72749	26.423						1.27486	6.2634						2.49759	10.46							0.815865	3.32362						0.752455	1.86462						2.99265	7.84248
	7.08958	29.8077						1.2572	5.16565						4.01377	12.3677							0.728225	3.15304						2.05527	2.4315						3.00761	6.46511
	6.40951	34.1081						1.72447	6.23507						3.44429	13.8654							1.10463	3.58451						1.13878	1.85655						2.35021	7.24922
	9.97542	32.1081						1.40856	8.97883						1.75569	13.9603							1.74036	4.40725						0.85553	0.966545						2.87522	8.09015
	8.25867	34.5927						1.57586	9.71733						2.0236	15.4701							2.48286	4.62197						0.991722	1.47693						2.50945	6.91028
	8.46418	27.4175						2	10.892						3.08144	12.9421							2.57486	4.9962						0.822708	1.83144						2.2745	6.179
	7.57729	28.177						2.8415	10.5641						3.32913	10.3151							1.761	3.09381						1.56498	1.59638						2.33359	6.84943
	10.7506	25.4281						3.0382	14.2973						3.2387	10.4506							1.53377	2.87772						1.4227	1						2.91283	7.74116
	12.0547	28.2351						4.70234	17.043						3.59554	9.76015							2.05632	4.2107						0.972822	1.41521						2.41791	7.17068
	10.8578	25.4062						5.51177	21.9384						3.77376	7.54005							1.63743	6.57896						1.6164	2.00384						3.06339	4.77918
	10.7201	27.3326						9.4031	20.8999						3.44545	8.12972							1.09746	5.82838						1.32535	1.42747						3.57531	5.9259
	9.03037	25.1392						6.70637	20.274						2.48439	8.784							1.41484	4.43441						0.82857	1.58907						3.09536	5.89185
	6.40942	18.2761						7.72293	21.6086						2.66243	8.14889							1.80144	4.01315						1.73196	1.97482						2.07528	5.26275
	4.37095	19.5961						7.76367	27.9566						3.89296	8.67352							2.60269	3.84343						1.4416	2.10993						2.63859	5.56874
	5.00013	16.3613						5.55319	22.49						2.89321	7.16407							2.90491	5.01944						1.56603	1.83984						2.35816	5.64369
	4.50316	10.6822						6.12478	17.8337						3.73516	7.9481							2.94641	5.95401						1.30547	1.5041						2.87945	5.42206
	3.95789	11.1103						5.1227	16.9481						2.74273	7.88327							2.33268	3.63671						1.36249	2.39878						2.86263	5.94844
	3.70492	9.2046						5.69374	13.3978						3.17989	9.72119							3.97221	3.76683						0.832045	1.4136						2.16738	6.28529
	2.66003	5.12239						5.95359	11.3084						3.03128	11.4493							5.77753	5.40663						1	2.60334						2.30786	7.38319
	2.07961	5.08674						5.81022	10.8403						3.46528	12.4184							4.3579	6.67741						0.843056	3.28741						2.30725	6.81305
	2.03901	4.31294						5.83657	9.84531						1.89218	11.3894							4.87249	6.69103						0.708626	3.33953						1.95423	8.04025
	1.40798	2.97279						5.22825	10.7527						1.98797	9.56955							6.1661	6.62757						0.94367	3.14284						2.37702	8.86585
	2.06891	4.59995						3.62036	10.7012						2.11693	7.28741							9.2738	8.1205						0.38295	3.18501						3.41233	7.92124
	2.65523	4.97462						4.17584	11.0611						1.94916	8.04917							6.1007	7.17518						0.933882	3.1123						4.49438	6.37588
	2.44372	4.78356						4.43982	13.0262						2.11067	7.78748							7.58038	7.15694						0.421457	2.80014						4.24552	6.2619
	2.333	6.19024						4.59116	19.6189						2.54364	6.24551							6.24055	6.24032						0.508196	2.71246						4.0763	5.022
	1.54569	6.40679						4.30978	18.0503						1.91223	8.47373							8.74646	9.51623						0.914625	2.21589						4.12177	4.52045
	1.87957	6.5096						4.3025	21.9115						2.26343	6.96949							7.97002	8.90934						1.18399	1.99881						5.69946	5.7952
	1.95888	6.23639						5.49946	23.4978						2.34574	8.42387							5.93426	10.7215						1.12108	2.58566						5.86586	6.72174
	2.57487	6.5631						5.7917	24.5853						2.19003	9.42817							5.30244	12.9504						0.506235	3.356						6.56962	7.2656
	2.26895	5.6327						5.93239	22.1555						2.22626	9.47265							4.9541	12.1425						0.5635	1.44935						7.87235	8.78777
	3.62413	4.14999						7.79335	18.4438						2.4506	8.81471							2.79774	6.49092						0.633211	2.10171						6.71953	9.20067
	2.32139	3.55569						7.12455	22.706						2.26957	8.45723							3.34662	6.4074						0.814371	1.5918						6.35657	6.93541
	2.37486	3.28597						7.53928	21.9566						2.05816	8.4857							3.66612	5.9814						1.50089	1.98127						5.25291	7.48813
	1.77054	3.02246						7.44327	21.3747						2.05866	7.07307							2.33693	5.65224						0.43251	1.58115						4.49264	6.8019
	2.70864	4.40842						5.33741	19.9182						2.46186	6.75066							1.95955	5.40721						0	1.68736						5.82023	5.69979
	1.95991	2.98884						6.86579	19.7697						2.50635	6.87366							2.74362	4.86748						0.41414	1.72553						6.10455	6.25555
	2.57125	3.75812						7.46197	15.8387						1.96494	9.49256							1.99468	3.47426						0.551695	1.50606						7.97476	7.87181
	1.77543	3.71371						7.37797	16.1635						1.54041	8.35388							2.35862	5.68212						0.688778	2.14137						6.3486	7.84552
	1.70017	3.93376						8.36269	24.9444						2.1442	8.33443							1.93439	4.96664						0.457941	3.3471						5.18624	7.85858
	1.09313	3.93507						8.33512	22.7311						1.37541	13.6956							2.48962	4.51756						0.432113	3.44471						4.77738	7.67163
	1	3.38272						6.64703	21.0528						2.52652	12.5389							2.16581	3.4564						0.148552	2.93573						6.47077	8.7442
	1.30537	3.26741						6.62435	21.6707						1.84583	10.835							1.15128	3.1084						0.617583	1.70641						4.54626	9.67796
	1.65165	5.07119						8.69719	24.6128						2.25259	13.5512							1.83914	3.0806						0.364946	1.70339						3.85712	9.38678
	1.27338	5.14825						6.37731	21.5192						3.06881	10.9699							1.55709	4.06093						0.30039	1.93814						3.13087	7.72477
	1.32352	4.12571						7.11912	17.43						2.50896	10.8162							1.19739	2.6519						0.218088	1.32339						4.48597	7.3388
	1.487	5.1364						7.02293	16.2793						3.1765	10.8791							1.83744	3.17874						0.350865	1.70546						4.12416	8.24657
	1.09943	4.67904						6.35804	20.399						2.61458	12.8369							1.38625	3.49878						0.36815	2.84089						3.76743	7.14654
	0.97197	4.04267						5.78812	23.855						4.44734	14.8692							1.99881	2.31379						0.310781	4.48806						3.13807	7.14982
	0.979847	4.48192						6.37705	20.1526						3.26016	14.1808							1.30849	2.5875						0.347777	4.33429						4.47705	8.16497
	0.736484	4.32555						6.7667	20.8489						5.47258	13.1111							1.55439	4.13166						0.186736	3.9056						2.89807	7.80038
	0.858496	4.97044						4.62448	20.3398						4.79163	13.1567							1.37868	2.68612						0.741738	2.70354						4.09414	9.50786
	1	5.93899						5.18971	24.6551						3.04251	11.4847							1.66098	3.74907						0.514144	2.92225						3.15484	9.96287
	0.994462	4.39027						6.42318	24.4655						2.98109	14.0903							2.04901	3.65858						0.38471	3.05958						3.6012	7.64869
	1.1749	3.87372						6.1613	20.3838						2.49835	13.2688							2.05526	4.57528						0.297448	2.72088						3.86131	6.70211
	0.667189	5.72542						6.76887	20.0899						2.90176	11.978							2.37609	3.89684						0.823327	3.78552						3.40312	5.94791
	1.05933	4.31448						6.22731	17.7137						3.05095	9.29023							2.3962	4.9319						0.844333	3.73671						2.81113	9.07595
	0.971448	3.87375						6.55828	18.12						4.63467	9.45669							3.2696	4.88271						0.808639	3.10951						3.41689	6.77695
	0.902994	4.84888						6.51776	17.7974						3.01913	9.18493							4.44097	3.32265						0.517438	3.58328						3.6468	6.74549
	0.999955	4.26759						6.27321	24.9775						2.5392	10.0203							2.50345	4.21889						0.590476	4.19521						5.01427	5.30597
	1.35576	3.43299						5.69382	20.5248						2.29229	10.8624							1.96138	4.66871						0.816525	3.59486						7.10672	3.90968
	0.945053	4.12623						7.81526	17.2672						2.85054	10.4695							2.88457	3.93154						1.08551	4.88805						7	4.81419
	1.01483	4.04599						6.12638	17.7559						2.90109	8.59258							3.04127	4.3517						1.01346	3.31266						6.57007	6.15667
	1.87483	3.71578						6.87104	18.9735						2.69212	8.74933							3.7927	7.33532						0.415138	1.92136						6.09856	6.45383
	1.07722	4.14675						8.54024	19.4261						2.87541	6.9382							4.2087	7.52586						0.394561	2.4447						5.02104	7.91178
	1.86538	4.04273						7.22993	18.0177						2.15834	6.37646							6.08453	7.10078						0.684085	3.70401						4.63521	5.34023
	1.68903	5.63882						6.43724	19.144						2.61906	6.72922							6.12424	6.44198						0.960164	3.65857						5.30112	4.19685
	1.39268	7.86884						7.59504	16.7175						3.28298	10.1896							7.97239	9.23488						0.595622	2.97577						7.47769	4.56864
	2.20435	7.07403						5.0101	20.3						3.53272	7.83769							7.36163	8.87714						0.495086	2.66675						5.40061	5.76242
	1.65304	7.38009						6.2392	17.3424						2.33168	9.93056							7.65447	10.1969						0.540542	2.54629						6.74271	6.34884
	2.26765	7.1418						7.59889	23.1613						2.50288	10.9011							6.3158	7.72275						0.31627	2.78008						8.16473	6.49358
	2.96248	6.84949						8.21148	19.4755						1.90633	11.0016							8.88804	7.92013						0.41343	4.51296						7.15819	5.87428
	4.19011	7.68861						7.48364	18.8248						2.38782	12.2671							6.08076	7.37306						0.669635	3.67697						7.74563	5.53024
	3.8569	6.86729						7.65503	18.1238						1.74868	11.3522							9.94918	3.22048						0.708849	3.92982						9.08735	6.56786
	2.38543	7.60557						7.2592	17.2591						1.82116	10.4133							11.403	4.59867						0.601818	3.64729						8.79582	6.60169
	2.40858	4.55372						5.59219	15.2719						2.07339	9.61461							7.61046	4.02184						0.591669	2.54817						8.75911	8.80631
	1.72557	4.56609						6.18804	12.9494						3.07174	9.68793							7.4602	3.00912						0.188873	3.00058						7.85238	11.5852
	1.27644	3.35272						7.28925	16.0113						2.01569	8.25163							8.60539	4.17084						0.713119	2.76115						7.9658	9.05977
	1.09595	3.81586						7.24572	16.0092						3.24603	6.77284							9.04502	4.53465						0.48278	1.75102						6.72714	10.113
	1.1018	4.1308						8.03949	13.9066						3.45485	7.17826							7.83941	5.30113						0.290778	3.00914						8.20939	11.6487
	1.01577	2.91491						5.95563	17.2796						3.8692	7.52591							6.17921	6.13997						0.681387	4.0346						9.26631	8.85167
	0.837875	2.6984						5.74351	11.6261						3.2979	8.51017							5.62839	6.78879						0.255406	3.67384						8.80377	8.11759
	0.975509	2.55288						5.35289	15.0806						3.24267	11.0631							5.29508	6.6371						0.578711	4.90104						8.57438	6.43987
	1.27783	2.48451						6.0126	17.3396						4.04347	10.2284							5.56745	6.13451						0.342517	3.00432						7.53373	5.33651
	0.979411	2.20914						4.98613	15.1785						3.38782	10.5514							4.21657	5.95521						0.701303	2.98275						9.94044	6.31723
	1.4945	4.70641						5.64026	14.0403						3.30858	9.51524							4.45722	4.51572						0.790896	3.12198						11.9694	8.31169
	0.96587	3.35229						5.79219	14.2243						5.78349	7.55586							5.34941	4.40904						0.408497	3.60998						11.4209	8.39241
	0.98183	3.06875						7.92366	14.2176						5.00201	9.71164							4.824	3.72801						0.141	3.38934						10.7208	10.1893
	0.906473	2.52764						6.47996	14.48						5.07439	10.9147							4.52001	3.3116						0.299447	2.80278						12.4001	13.5123
	1.19988	2.64343						7.6407	17.8242						3.06056	11.3989							5.14816	4.10745						0.564121	2.84899						11.8828	10.2922
	1.26726	2.30265						6.87158	19.9466						2.85329	13.1738							4.20042	5.19464						0.640278	4.19911						13.8758	9.43936
	1.44688	3.10846						6.83502	21.3416						3.35557	16.2169							3.56235	5.38126						0.808259	2.86595						10.7287	10.1751
	1.00593	3.48237						7.43267	21.8997						2.88966	15.1883							2.32381	2.72598						0.504558	2.75296						9.59478	10.1383
	0.884619	3.12374						7.68718	20.7794						1.89689	13.8941							2.14692	2.81239						0.680809	1.92892						7.34918	6.02904
	0.849162	3.46378						7.24787	23.0577						3.01029	10.5596							1.77238	3.01827						0.582668	1.53114						7.06419	8.70948
	1.38575	4.64669						7.60648	20.3223						3.15162	8.2361							1.98873	3.15121						0.833516	2.21865						4.96553	7.58748
	2.4492	4.45761						5.71495	20.0206						1.93418	7.17873							2.9242	2.51468						0.295982	3.60185						2.94271	7.51776
	1.35979	4.33505						6.82303	19.3934						1.53682	4.92896							2.68492	3.12734						0.720297	3.47776						2.16735	7.92783
	1.89858	5.3239						8.20475	17.6496						2.47628	6.47575							2.96744	4.38531						0.24456	2.39269						2.65291	9.59707
	1.47416	4.37117						7.5562	16.1412						1.38996	3.8323							1.93697	3.21808						0.506968	3.24042						2.41727	8.8561
	1.27804	3.75383						5.19017	20.4326						1.65625	3.96134							2.31909	4.19152						0.494989	5.08896						1.43471	8.55888
	1.05005	3.85408						4.61039	22.089						1.44943	5.4189							3.44042	4.17299						0.455138	4.88505						1.39571	7.25029
	1.4237	3.94431						6.9867	22.6215						2.38071	7.03448							3.08811	4.46755						0.866614	3.61523						1.91506	7.0426
	1.24643	2.55815						7.94721	24.4827						2.11141	6.31369							2.28917	4.58797						0.441556	2.46288						1.2507	6.9374
	2.48658	2.57433						7.08197	20.4306						1.59833	7.74503							2.40576	7.13016						0.35833	3.17615						1.76935	5.60534
	1.29869	2.54553						7.20019	21.8019						2.02527	4.6585							3.38469	6.56192						0.42439	3.70621						1.62654	5.15763
	1.41793	2.62567						9.50422	18.6979						2.19256	6.631							3.11961	6.75653						0.195494	2						1.65275	6.9088
	1.63495	3.66467						6.00173	21.4307						3.39686	3.98747							4.05121	6.78484						0.721652	4.75976						1.09433	5.51716
	1.49559	2.36485						4.66079	21.5451						4.15291	3.71748							3.9789	5.77191						0.125666	1.98594						1.26947	7.31309
	2.27061	2.73263						4.2575	25.2905						4.01182	4.01698							3.92229	4.96454						0.696892	2.98764						1.28118	8.35196
	2.13779	3.55082						3.57014	19.6527						2.6365	4.14519							4.88665	7.18999						0.73231	2.9038						1.32646	7.04529
	2.45799	5.23299						2.42245	20.2651						2.0225	4.54121							6.90184	6.89408						0.764133	3.89631						1.23903	8.75595
	1.69528	3.95163						2.52984	14.3104						1.79959	4.59622							4.97241	7.72056						0.754456	2.54017						1.98194	10.7154
	1.55994	2.76856						4.14043	10.0515						1.45183	3.83568							5.14439	5.20031						0.742683	2.74646						2.47384	11.8998
	1.65121	5.89301						1.49369	10.8686						1.28442	2.38914							5.51165	7.19057						0.710788	2.8487						1.56293	11.2642
	1.83589	4.43691						1.39813	10.9621						1.40584	2.47656							6.24505	7.11836						0.0649494	3.07581						1.38417	10.71
	1.13895	3.18841						1.24241	9.77645						1	2.21735							7.07769	6.66936						0.0234786	3.76312						1.43454	8.40573
	1.58605	3.15886						0.9007	9.56389						1.14989	1.70438							8.97468	8.50965						0.544214	2.76278						1.08608	9.99904
	1.58614	3.39114						1.14717	6.55513						0.891777	1.92465							10.2539	7.45269						0.364645	1.65958						1.31105	11.4518
	2.11281	3.89757						1.27979	7.78923						0.675035	2.37909							11.5979	8.95428						0.478827	2.57455						1.26987	8.43135
	2.31676	3.03013						0.942371	6.64292						0.714356	2.41135							10.0155	8.9918						0.815969	3.34531						2.20405	9.28929
	1.5254	3.44277						1.31472	5.69402						0.81023	2.64387							8.84569	11.5454						0.984028	2.50786						1.05818	9.2773
	1.11514	3.70092						1.814	5.56811						0.632902	2.57858							8.13929	9.7801						0.753355	2.9947						0.920588	11.7194
	1	4.65882						1.81797	4.25822						0.703102	2.37317							8.08555	9.77336						0.276267	1.25238						0.840882	9.75792
	1.16411	3.90597						1.40665	2.2569						0.483841	2.89652							10.0383	8.50048						0.84358	1.61053						1.08136	9.40123
	1.21364	2.64457						1.39106	4.02806						0.696232	3.76165							9.98196	6.01982						0.597	1.64529						0.917154	9.98962
	1.74211	4.236						1.40887	4.01831						1.60647	4.68256							7.76441	6.52393						0.307708	2.74695						1.3995	10.7907
	2.79806	4.48976						1.69494	5.50417						0.647862	4.04396							8.52853	6.18894						0.767247	2.65103						0.997107	8.82934
	1.79291	5.85817						1.83336	4.7756						0.572545	4.04612							6.07905	6.02476						0.749794	2.00869						0.929781	10.0021
	1.31587	5.8197						1.17148	3.49866						0.545856	4.51134							6.04573	6.7075						0.816311	3.08227						1.35737	9.55813
	2.00426	6.91929						1.22462	4.55423						0.247095	3.46311							7.57456	6.6609						0.396441	4.80003						0.983858	7.92397
	1.35953	7.58426						1.75037	3.74939						0.877587	3.9183							7.00227	8.16269						0.739296	3.47749						0.8899	8.70801
	1.30806	4.38073						1.35929	3.30988						0.525315	6.29398							6.43025	8.69392						0.886744	4.03519						0.806935	10.3446
	1.16909	4.39926						1.26196	3.29049						0.257424	4.92486							7.13158	8.54028						1.01687	3.44591						0.815324	10.0346
	1.41094	4.89405						1.60233	4.71828						0.35498	3.38004							8.30543	8.28446						0.864623	2.09476						1.61328	9.993
	2.14143	4.66301						2.80365	4.97656						0.435553	3.46936							8.31213	6.32408						0.88907	3.49951						1.1546	9.36687
	1.66297	3.16851						1.47188	5.30749						0.878676	4.67997							7.79193	5.43196						0.720593	3.00128						1.01133	12.0758
	1.74507	4.10122						1.94728	6.8946						0.592911	3.31517							5.55868	5.97921						0.338507	4.5291						1.30374	11.1823
	1.93898	6.0352						1.83787	6.47042						0.408483	2.83784							4.72438	5.59513						0.786651	4.27859						1.09896	10.5952
	1.04523	5.13903						1.1229	7.31474						0.639174	2.62546							5.1726	4.89088						0.916307	4.33243						1.83875	10.3247
	1.29351	3.84632						1.19692	9.7457						0.742971	2.99486							5.62732	4.63311						0.640304	4.86822						0.628598	14.1938
	1.07543	3.99324						0.98313	7.81672						0.545764	3.36875							4.7382	4.23784						0.903511	5.08558						0.397685	13.1584
	1.74017	3.75434						1.1952	7.32798						0.523089	3.77862							3.28776	4.834						0.534421	6.38152						0.986188	11.9249
	1.29812	3.11887						1.07353	6.2584						0.456473	3.58969							4.3353	5.21341						0.678377	5.04304						1.08823	12.9274
	1.68987	3.12852						2.3307	6.92647						0.506432	2.34583							3.98793	5.1858						0.945843	5.08032						1.30771	10.715
	2.31256	3.96988						1.77607	7.34501						0.61613	1.62825							3.89675	6.17825						0.659314	4.09845						0.842372	11.1834
	1.99178	5.18072						1.97595	5.65059						0.406594	1.70895							3.59432	5.838						0.887995	4.57393						0.929884	9.50431
	1.96242	4.16113						1.85586	7.00464						0	2.02288							3.32896	7.16855						0.875066	4.7963						1.23015	8.97324
	2.00926	5.80787						1.79307	7.53543						0.0698576	2.80084							4.88031	6.74985						0.737296	5.85878						1.10392	11.2308
	2.82657	5.20828						1.83283	6.65487						0.592659	2.37412							5.91519	6.8855						0.666612	3.31822						1.14046	11.9953
	2.58887	6.9155						1.60188	7.81615						0.082815	3.13816							6.25217	7.34607						0.590661	4.89584						1.37456	12.5502
	2.16623	5.68616						1.73017	6.57133						0.443659	2.44616							6.84562	6.44132						0.728827	4.08715						1.24874	10.6245
	2.36069	3.86303						1.27191	4.89017						0.303536	2.00104							7.11804	7.26361						0.639809	3.61119						0.90984	11.2551
	3.04501	6.10528						2.34936	8.91644						0.510366	3.26986							8.81625	7.66479						0.355612	3.24745						0.897736	13.2481
	2.95107	3.83068						2.22704	7.58697						0.373103	3.02727							10.0349	7.72329						0.638138	2.97839						0.974987	12.7861
	2.71215	4.47688						1.86498	7.45634						1.14475	3.02424							9.39732	8.15816						0.391052	2.59605						0.847484	10.2121
	2.61748	4.84675						3.10757	8.69735						0.737729	2.95785							6.85522	10.8414						0.594947	1.96164						1.19303	7.93878
	2.32056	4.46472						2.3629	8.1882						0.352493	2.10388							6.31755	13.5957						0.190042	2.9982						1.76093	7.09186
	1.75531	3.70552						2.3223	9.75831						0.251267	2.30837							7.05626	10.0017						0.268682	2.8959						1.10089	9.43955
	2.57811	3.39707						3.15622	8.53195						0.276155	2.23197							5.66512	9.72812						0.147597	1.4113						1.34136	9.90349
	2.33025	4.13259						4.13043	7.94794						0.74973	1.77017							3.97873	10.9462						0.363833	2.38771						1.32149	10.6297
	1.55699	6.14159						3.66765	9.4728						0.951098	3.4513							5.66667	9.01169						0.825339	2.03181						0.733414	11.5937
	1.51337	8.55553						3.49828	9.54531						0.964868	2.96236							3.68342	7.31073													0.844424	12.8051
	1.79711	7.19465						2.66577	7.81447						1.56951	2.89143							3.42221	5.95573													0.983314	8.41037
	1.88543	6.44705						2.98441	8.93486						0.622619	2.80296							2.60648	5.53089													0.899379	11.0011
	2.61152	5.32013						3.24481	7.66348						0.390649	2.67413							3.75404	5.69778													1.1437	11.7376
	2.40787	5.44007						3.05461	6.95678						0.334441	4.3537							3.60424	7.52431													1.22133	12.9945
	2.70273	5.05993						4.41452	8.85058						0.321407	2.81395							2.86138	5.54039													0.844981	10.8694
	2.91281	7.00262						2.66307	6.771						0.686499	3.16584							3.7399	7.04656													0.948548	11.6323
	4.60974	8.45025						2.07464	8.53321						0.493028	2.87445							2.69586	5.22009													0.948888	16.3079
	5.0021	6.96443						2.59571	8.46483						0.931104	3.69969							2.40684	4.52786													0.890652	15.5513
	2.87561	8.33181						3.49811	7.91279						1.01759	2.79922							2.09452	6.30738													0.832596	11.7926
	3.68594	8.50314						4.47341	6.55858						1.62223	2.39162							3.28588	10.0178													1.11817	11.1362
	3.85233	8.94228						2.67015	8.65908						1.31566	2.69305							5.01032	9.41943													0.973704	13.1254
								2.89231	6.3048						1.09661	2.93624							4.63791	8.89449													1.27334	13.5003
								3.17067	6.84172						1.55864	2.96316							6.45295	9.05327													0.920906	16.0554
								3.87176	7.51835														5.01294	7.45639													1.73938	13.9316
								3.99034	7.94838														5.41428	8.10055													1.55587	14.9262
								3.42641	7.68762														4.56927	5.21001													1.78501	10.7737
								3.23005	6.29361														3.30111	5.15508													1.60504	8.63164
								2.8602	8.28543														3.53468	5.33895													1.84393	12.1816
								2.80798	7.78181														3.65186	7.2888													1.85745	12.0909
								2.83795	8.52093																												1.96402	6.76279
								4.66213	8.06988																												1.78286	10.1987
								3.41279	8.21542																												1.92293	12.8387
								3.99145	10.8922																												2.97057	12.5404
								4.7375	9.23892																												2.05416	10.5318
																																					2.89678	7.56726
																																					2.23846	7.3292
																																					2.97516	6.44847
																																					2.16991	7.55011
																																					2.07011	8.67567
																																					2.94948	7.99523
																																					3.47439	5.99961
																																					4.75512	7.73989
																																					3.72721	7.38177
																																					3.75012	10.9795
																																					3.43191	8.66668
																																					7.4914	6.37036
																																					7.8527	5.04458
																																					7.54991	4.50563
																																					5.9777	5.33179
																																					5.72885	4.87749
																																					8.98152	5.93757
	AR_NCR1_fulllength_091124_GFP_O4_Image4.tif	AR_NCR1_fulllength_091124_mRuby_O4_Image4.tif						AR_NCR1_fulllength_090324_GFP_O5_Image1.tif	AR_NCR1_fulllength_090324_mRuby_O5_Image1.tif						AR_NCR1_fulllength_121824_GFP_O10_Image2.tif	AR_NCR1_fulllength_121824_mRuby_O10_Image2.tif							AR_NCR1_delta(H1+H2+L)_B10_102824_GFP_O2_Image9.tif	AR_NCR1_delta(H1+H2+L)_B10_102824_mRuby_O2_Image9.tif						AR_NCR1_delta(H1+H2+L)_B10_121624_GFP_O11_Image2_Z12.tif	AR_NCR1_delta(H1+H2+L)_B10_121624_mRuby_11_Image2_Z12.tif						AR_NCR1_delta(H1+H2+L)_B10_102824_GFP_O17_Image4.tif	AR_NCR1_delta(H1+H2+L)_B10_102824_mRuby_O17_Image4.tif
	4	4						1	1						2	2							9	9						2	2						4	4
	GFP	mRuby						GFP	mRuby						GFP	mRuby							GFP	mRuby						GFP	mRuby						GFP	mRuby
	4.86566	8.03777						6.05049	11.0548						1.33791	3.37673							4.87834	4.82007						0.614151	1.85417						9.69464	6.83352
	4.19172	8.06985						6.43028	15.6557						1.25198	4.516							4.12945	4.16087						0.616111	2.6002						8.50328	6.78513
	4.28979	9.48834						6.47168	18.6617						1.97035	4.26889							2.82538	3.45107						0.64597	3.12181						7.64339	4.16964
	2.95676	8.19806						5.12848	20.6753						2.81321	4.81124							3.74868	3.77082						0.11115	1.78478						8.6589	5.45842
	4.5405	9.92785						3.77008	27.4079						2.30063	4.10216							3.596	3.1705						0.607903	2.12818						9.12554	5.56412
	4.45868	13.4576						4.27059	24.1648						2.00261	5.01013							4.54893	3.1543						0.609695	1.77596						5.2607	6.96201
	3.69293	14.4659						6.29688	21.2756						2.97923	5.30163							3.7925	3.38386						0.642433	2.32408						4.98936	6.64944
	4.98498	13.9596						6.12672	23.5565						1.70422	3.6898							3.55936	3.95512						0.359273	2.63965						5.67365	6.67956
	5.29283	13.4565						7.84995	18.6055						1.54765	6.94462							4.32618	5.89951						0.656954	1.31552						7.78651	7.62526
	6.69371	16.1541						5.95787	21.6923						1.48362	5.51428							3.0049	4.11323						0.983256	2.15543						6.71509	6.7452
	6.67267	19.4483						4.9305	17.9889						1.81516	5.68997							3.22475	5.90496						1.21107	1.68149						7.82998	8.82264
	6.82141	22.9729						6.63723	17.2231						2.03887	7.06986							4.71789	5.10925						1.22578	2.40849						10.0098	7.91394
	8.00316	29.2239						4.93235	16.9106						2.46858	5.61605							4.28559	5.5578						0.738034	2.29308						9.52513	10.2486
	9.23948	27.1294						4.14638	16.8645						2.53719	7.14913							3.86146	2.74567						1.03705	1.879						10.3586	11.5683
	7.18371	27.765						6.00386	13.8279						2.46323	8.5944							2.76391	2.66869						2.384	1.94227						10.9897	13.1133
	5.81429	28.5056						8.3176	15.6686						2.079	5.38767							5.23002	2.91418						0.717441	2.58345						8.97934	10.6449
	6.11767	26.792						5.92252	17.7738						2.53917	7.73224							3.67887	4.01107						2.08395	2.5967						7.87231	10.9814
	5.89882	24.3018						5.7876	18.9375						3.95994	11.0824							4.43522	3.41381						2.00591	3.15874						6.26082	10.3181
	3.2218	25.3464						6.20143	18.2937						3.73821	7.72458							6.07691	4.42685						2.24588	2.74233						5.93849	11.7973
	6.73602	21.56						5.70634	20.5245						2.66902	8.3701							4.85586	3.01362						3.19759	3.28374						3.9907	10.9302
	4.82893	18.2484						6.79945	23.0817						2.91556	8.76573							2.82786	3.35311						4.80013	1.89981						5.04835	10.9963
	4.25248	19.004						6.29985	25.3319						2.929	9.33451							3.07003	2.79495						3.17431	2.2879						6.94944	7.06324
	3.70168	14.2315						5.53215	24.8252						4.10451	8.81124							4.79974	3.71571						2.9464	4.05693						5.18205	8.50688
	2.30838	16.0165						4.08093	24.0551						2.60956	10.4811							2.50748	4.59451						2.12421	2.78548						5.63402	7.61123
	4.48355	12.4754						6.07711	23.5581						2.59139	10.4006							3.62262	4.07394						3.78135	2.91992						7.61081	6.59128
	3.79774	10.9893						6.57729	19.8998						2.1567	7.49826							2.98156	3.99785						3.1021	2.11056						8.29326	11.3095
	3.09002	11.8529						6.84574	22.5291						3.08664	6.22518							2.76857	3.98644						4.9866	2.38018						6.65275	8.11766
	3.51091	10.8212						5.86578	19.3106						2.41265	7.21447							2.14464	4.31036						3.60226	2.55812						5.73969	6.06547
	1.58246	10.6865						4.92502	20.5963						2.39792	8.51101							2.01414	2.99107						5.28336	2.99375						5.48626	8.52819
	2.29942	10.1088						5.57923	21.0224						3.53121	8.68773							2.72853	3.81802						5.02467	2.68447						4.77841	7.87634
	2.60386	14.778						4.92078	16.3642						3.6367	11.0843							1.82489	3.72705						3.66601	2.32811						4.22617	7.29553
	3.15852	9.86222						6.04746	17.7539						3.52264	12.5861							1.86023	4.59303						4.12044	2.06023						4.20378	8.39719
	3.37304	13.6911						5.08302	15.3406						3.52417	11.1368							3.58045	3.79604						2.87256	1.6807						3.36062	10.4584
	4.23617	12.5605						5.85171	15.0623						4.56911	10.9469							2.55146	5.61641						4.42647	1.94475						4.85534	8.55298
	2.43629	10.1528						3.31509	14.4454						3.90495	11.0832							3.09899	5.61225						5.53069	3.14671						5.53946	8.18426
	2.516	11.7035						3.0085	14.0185						2.42976	10.456							2.18978	3.4494						5.01525	2.49187						3.53235	7.91771
	2.38602	12.9025						3.80565	15.8062						2.98011	11.7931							2.56659	3.72351						4.04219	2.71668						2.78506	6.72063
	2.14785	13.1789						3.87465	16.6954						3.87829	13.3636							3.7875	5.5337						6.63139	2.23826						2.7878	7.67139
	3.3729	12.1944						4.51219	23.2358						3.31832	11.4692							1.85546	5.06758						7.82664	2.42859						2.28422	9.052
	3.15179	12.2878						5.59531	18.4124						2.28451	9.68066							2.8439	6.1991						4.91272	2.92374						1.81317	7.40421
	3.03657	12.4379						7.12455	17.084						3.30527	12.0864							1.70383	5.30464						4.67148	3.01401						2.50725	7.03491
	4.1509	13.8633						6	15.3733						2.57517	10.4288							1.64961	3.11051						6.18942	3.19232						2.59029	6.9327
	3.67722	16.3068						5.6432	15.7329						1.6441	8.39698							1.47867	6.00788						4.10125	2.76167						2.26533	6.59962
	4.66495	19.4524						6.58182	17.0874						1.86233	7.44799							1.71458	4.86662						5.54672	3.59986						1.85452	6.90124
	3.50215	13.1428						5.86257	14.7355						1.85503	7.60097							2.19633	3.97471						6.71453	3.77629						1.71936	6.80433
	4.01331	13.6107						5.87299	17.5064						2.25134	5.4595							1.76109	3.54255						5.85718	3.94607						1.31828	7.1082
	3.50494	14.2209						5.74062	17.4651						1.31762	4.16911							2.14145	4						5.76302	3.31341						1.31258	7.14997
	4.09959	18.3995						5.67043	16.864						1.25958	3.55308							1.65852	3.71292						3.30105	4.93645						1.22736	5.98188
	4.09099	23.894						5.30165	18.9911						0.957155	3.54637							2.19137	3.74849						3.72137	3.7391						0.994334	4.23378
	5.1183	24.1743						5.09864	17.6803						1.42249	3.00667							2.14514	2.86601						5.52004	4.07812						2.08948	3.83617
	4.48133	22.6163						4.93235	18.5686						1.20263	2.7939							1.76333	2.67361						4.96618	5.41801						1.66757	4.49032
	4.90331	18.9838						4.92323	14.2704						1.44544	3.99851							1.68585	2.19563						5.06018	3.857						0.871862	4.77954
	7.94332	19.2245						4.51614	13.9573						1.40405	4.03409							0.994848	5.14584						4.44667	3.09668						1.42859	6.43351
	6.24401	25.1489						5.1677	15.6618						1.35287	4.76021							0.778888	3.58303						5.20625	2.49244						1.57933	5.90878
	6.48854	22.8402						3.94019	12.1365						0.93626	6.90953							1.1086	3.08407						4.24856	3.5879						0.792692	5.39255
	9.24556	28.9574						4.47763	14.8843						1.52291	7.82043							0.957526	3.6505						3.58389	3.40623						0.971738	6.0029
	8.43374	26.5078						5.67715	13.3409						2.33336	9.26738							1.36252	3.76365						6.47108	4.02655						0.9014	5.09473
	10.8776	23.9628						3.56395	14.0194						3.05126	10.0892							1.41053	3.96956						6.1817	4.72973						2.06529	4.8315
	7.30511	25.5444						3.92306	12.93						3.92549	9.29336							1.166	4.54901						4.04097	5.4311						1.19617	5.75068
	8.3098	25.2086						3.31342	14.0282						3.01479	7.85236							1.367	4.25993						4.98179	4.09397						1.0659	6.20367
	9.37096	26.3583						2.91857	14.298						3.2408	9.11362							1.85872	3.81021						4.61125	4.4302						0.811833	4.86996
	11.6704	33.7204						4.05225	13.9906						2.36202	10.107							1.1262	2.8251						5.62797	3.99532						0.992252	7.97593
	12.4345	30.1039						3.46064	13.2657						2.68422	10.2735							0.999355	3.22706						4.88954	3.52179						1.28103	7.68847
	11.8978	29.7813						3.47847	12.3648						2.58529	13.6198							0.866854	4.07646						4.53208	2.69276						0.919783	6.87426
	10.1696	31.7745						3.29115	14.7986						3.34006	13.78							1.53049	4.90408						4.90161	3.30934						0.752006	6.64981
	9.42673	38.0484						3.28922	14.8473						2.47096	16.041							1.70464	4.37724						3.51646	3.55756						1.09945	6.36828
	8.21175	33.0647						3.92165	12.0916						4.09394	14.797							1.20162	4.85898						3.4258	3.52281						1.29974	6.70685
	7.84444	27.2768						3.27578	10.8647						3.37937	20.6938							0.999178	5.71973						3.9445	2.64766						0.943569	6.88338
	7.58989	30.9209						2.02802	10.59						4.08145	14.4582							1.16328	4.94046						4.55568	3.14194						1.19288	8.19162
	6.68668	24.605						1.84117	7.7661						2.59108	16.8087							1.20917	5.48741						3.44444	3.49154						0.770133	8.71469
	6.48643	20.6073						1.72831	7.14715						2.07829	13.8676							1.5757	4.1053						3.84018	3.78686						0.888029	7.27817
	6.55075	20.9537						1.4164	6.39508						2.42568	11.9722							2.03212	3.1971						4.35834	2.98044						1.78352	6.83293
	7.97136	19.438						1.03059	7.60272						2.91717	11.3095							1.56488	4.23921						4.01687	4.05576						1.22738	7.73472
	7.04219	14.7636						1.27131	6.20901						2.86698	9.68654							1.33502	3.71179						3.34517	2.78498						1.15601	8.07696
	5.53239	14.4417						1.5701	5.94679						2.25362	9.66171							0.952075	2.04395						3.06143	3.63132						1.37327	7.39937
	4.31535	14.9362						0.982263	6.02765						3.07875	8.05047							1.04588	3.51742						3.04386	2.31218						1	7.82921
	3.57972	16.2748						0.45747	6.70745						3.006	10.8509							2.00683	4.76138						4.473	2.72786						1.88118	11.8721
	4.3387	11.5221						0.910989	6.41891						5.0294	10.606							1.45998	3.30214						4.90579	3.50112						3.26158	9.10409
	3.81063	11.9527						0.924991	5.98993						2.63756	9.70461							1.18074	3.15118						6.17203	2.9721						3.07319	7.91108
	4.05703	12.6341						1.4516	6.0998						4.18086	10.8547							1.73908	2.82945						4.13859	4.45017						2.97204	6.77468
	3.53781	8.61154						1.16998	5.14457						3.78009	10.029							0.986044	3.72319						6.11543	3.82444						3.41185	6.18774
	4.58727	7.82525						1.00238	5.09315						4.66485	9.82237							0.968054	4.48232						5.56928	2.8653						3.36547	6.44206
	3.49657	8.26037						1.07648	4.24729						1.50669	10.3611							0.975738	3.47226						5.26302	3.19797						2.8965	7.58286
	4.09802	9.84292						1	4.96557						2.04665	14.0494							1.18521	3.29773						4.30133	2.86192						3.16089	7.65642
	5.38703	5.16285						1	4.573						1.10333	9.98556							1.50208	3.71194						4.12706	3.55266						3.92307	7.34895
	2.89345	7.55714						0.924031	4.88383						1.35264	12.0703							1.65729	3.15791						4.30013	2.00574						3.33485	7.93053
	2.71845	6.19936						1.08628	4.84437						1.87123	14.0083							1.54242	3.79938						5.59587	2.66882						2.31755	8.07041
	3.99132	7.14459						1.1554	6.32555						1.9988	10.5327							1.43947	2.99929						5.11454	2.30021						2.81556	7.35719
	3.98789	5.49269						1.1801	5.15023						1.40956	12.1318							1.53248	3.07317						3.82826	2.95761						3.06706	6.62567
	3.50201	8.62407						1.47593	4.47045						3.22745	11.9352							1.30311	2.85115						3.56607	2.5128						4.03258	4.81619
	4.29675	12.4642						1.85864	3.01725						1.9489	11.8598							1.26611	3.60993						3.45626	1.60459						3.36774	5.73316
	6.49905	17.8159						0.631451	3.01742						2	12.8085							1.35772	3.42978						3.34226	1.19508						2.42087	5.77366
	5.70945	20.3919						0.899774	3.55797						3.07705	13.1637							1.52091	2.93036						1.72176	1.63968						3.37055	5.69691
	6.81787	24.6891						0.971683	4.22806						2.66423	13.2505							1.18913	3.48102						2	2.29554						2.27428	5.35962
	8.6835	24.6379						0.875902	4.17414						3.44921	12.4705							1.82178	4.28572						1.89094	1.14143						4.41565	4.81755
	9.84365	34.2433						0.819047	5.38201						4.39696	11.1176							1.23638	2.6659						2.29961	1.53057						3.08533	4.28152
	7.85406	35.6959						1.45975	5.69004						3.38168	11.6221							1.25811	3.33393						0.995825	1.77177						2.43214	6.17268
	8.42177	37.9768						1.71205	6.30616						2.52592	10.4774							1.6808	4.4234						1.11732	1.33196						2.0414	4.40788
	8.07644	39.8928						1.62257	7.90998						3.48837	10.3497							1.28926	2.77252						0.911125	1.96921						2.52585	5.96712
	8.27777	28.3996						1.59573	7.3013						3.00566	9.79493							1.37562	2.93528						0.498258	2.48192						2.09428	9.278
	6.72749	26.423						1.27486	6.2634						2.49759	10.46							0.815865	3.32362						0.752455	1.86462						2.99265	7.84248
	7.08958	29.8077						1.2572	5.16565						4.01377	12.3677							0.728225	3.15304						2.05527	2.4315						3.00761	6.46511
	6.40951	34.1081						1.72447	6.23507						3.44429	13.8654							1.10463	3.58451						1.13878	1.85655						2.35021	7.24922
	9.97542	32.1081						1.40856	8.97883						1.75569	13.9603							1.74036	4.40725						0.85553	0.966545						2.87522	8.09015
	8.25867	34.5927						1.57586	9.71733						2.0236	15.4701							2.48286	4.62197						0.991722	1.47693						2.50945	6.91028
	8.46418	27.4175						2	10.892						3.08144	12.9421							2.57486	4.9962						0.822708	1.83144						2.2745	6.179
	7.57729	28.177						2.8415	10.5641						3.32913	10.3151							1.761	3.09381						1.56498	1.59638						2.33359	6.84943
	10.7506	25.4281						3.0382	14.2973						3.2387	10.4506							1.53377	2.87772						1.4227	1						2.91283	7.74116
	12.0547	28.2351						4.70234	17.043						3.59554	9.76015							2.05632	4.2107						0.972822	1.41521						2.41791	7.17068
	10.8578	25.4062						5.51177	21.9384						3.77376	7.54005							1.63743	6.57896						1.6164	2.00384						3.06339	4.77918
	10.7201	27.3326						9.4031	20.8999						3.44545	8.12972							1.09746	5.82838						1.32535	1.42747						3.57531	5.9259
	9.03037	25.1392						6.70637	20.274						2.48439	8.784							1.41484	4.43441						0.82857	1.58907						3.09536	5.89185
	6.40942	18.2761						7.72293	21.6086						2.66243	8.14889							1.80144	4.01315						1.73196	1.97482						2.07528	5.26275
	4.37095	19.5961						7.76367	27.9566						3.89296	8.67352							2.60269	3.84343						1.4416	2.10993						2.63859	5.56874
	5.00013	16.3613						5.55319	22.49						2.89321	7.16407							2.90491	5.01944						1.56603	1.83984						2.35816	5.64369
	4.50316	10.6822						6.12478	17.8337						3.73516	7.9481							2.94641	5.95401						1.30547	1.5041						2.87945	5.42206
	3.95789	11.1103						5.1227	16.9481						2.74273	7.88327							2.33268	3.63671						1.36249	2.39878						2.86263	5.94844
	3.70492	9.2046						5.69374	13.3978						3.17989	9.72119							3.97221	3.76683						0.832045	1.4136						2.16738	6.28529
	2.66003	5.12239						5.95359	11.3084						3.03128	11.4493							5.77753	5.40663						1	2.60334						2.30786	7.38319
	2.07961	5.08674						5.81022	10.8403						3.46528	12.4184							4.3579	6.67741						0.843056	3.28741						2.30725	6.81305
	2.03901	4.31294						5.83657	9.84531						1.89218	11.3894							4.87249	6.69103						0.708626	3.33953						1.95423	8.04025
	1.40798	2.97279						5.22825	10.7527						1.98797	9.56955							6.1661	6.62757						0.94367	3.14284						2.37702	8.86585
	2.06891	4.59995						3.62036	10.7012						2.11693	7.28741							9.2738	8.1205						0.38295	3.18501						3.41233	7.92124
	2.65523	4.97462						4.17584	11.0611						1.94916	8.04917							6.1007	7.17518						0.933882	3.1123						4.49438	6.37588
	2.44372	4.78356						4.43982	13.0262						2.11067	7.78748							7.58038	7.15694						0.421457	2.80014						4.24552	6.2619
	2.333	6.19024						4.59116	19.6189						2.54364	6.24551							6.24055	6.24032						0.508196	2.71246						4.0763	5.022
	1.54569	6.40679						4.30978	18.0503						1.91223	8.47373							8.74646	9.51623						0.914625	2.21589						4.12177	4.52045
	1.87957	6.5096						4.3025	21.9115						2.26343	6.96949							7.97002	8.90934						1.18399	1.99881						5.69946	5.7952
	1.95888	6.23639						5.49946	23.4978						2.34574	8.42387							5.93426	10.7215						1.12108	2.58566						5.86586	6.72174
	2.57487	6.5631						5.7917	24.5853						2.19003	9.42817							5.30244	12.9504						0.506235	3.356						6.56962	7.2656
	2.26895	5.6327						5.93239	22.1555						2.22626	9.47265							4.9541	12.1425						0.5635	1.44935						7.87235	8.78777
	3.62413	4.14999						7.79335	18.4438						2.4506	8.81471							2.79774	6.49092						0.633211	2.10171						6.71953	9.20067
	2.32139	3.55569						7.12455	22.706						2.26957	8.45723							3.34662	6.4074						0.814371	1.5918						6.35657	6.93541
	2.37486	3.28597						7.53928	21.9566						2.05816	8.4857							3.66612	5.9814						1.50089	1.98127						5.25291	7.48813
	1.77054	3.02246						7.44327	21.3747						2.05866	7.07307							2.33693	5.65224						0.43251	1.58115						4.49264	6.8019
	2.70864	4.40842						5.33741	19.9182						2.46186	6.75066							1.95955	5.40721						0	1.68736						5.82023	5.69979
	1.95991	2.98884						6.86579	19.7697						2.50635	6.87366							2.74362	4.86748						0.41414	1.72553						6.10455	6.25555
	2.57125	3.75812						7.46197	15.8387						1.96494	9.49256							1.99468	3.47426						0.551695	1.50606						7.97476	7.87181
	1.77543	3.71371						7.37797	16.1635						1.54041	8.35388							2.35862	5.68212						0.688778	2.14137						6.3486	7.84552
	1.70017	3.93376						8.36269	24.9444						2.1442	8.33443							1.93439	4.96664						0.457941	3.3471						5.18624	7.85858
	1.09313	3.93507						8.33512	22.7311						1.37541	13.6956							2.48962	4.51756						0.432113	3.44471						4.77738	7.67163
	1	3.38272						6.64703	21.0528						2.52652	12.5389							2.16581	3.4564						0.148552	2.93573						6.47077	8.7442
	1.30537	3.26741						6.62435	21.6707						1.84583	10.835							1.15128	3.1084						0.617583	1.70641						4.54626	9.67796
	1.65165	5.07119						8.69719	24.6128						2.25259	13.5512							1.83914	3.0806						0.364946	1.70339						3.85712	9.38678
	1.27338	5.14825						6.37731	21.5192						3.06881	10.9699							1.55709	4.06093						0.30039	1.93814						3.13087	7.72477
	1.32352	4.12571						7.11912	17.43						2.50896	10.8162							1.19739	2.6519						0.218088	1.32339						4.48597	7.3388
	1.487	5.1364						7.02293	16.2793						3.1765	10.8791							1.83744	3.17874						0.350865	1.70546						4.12416	8.24657
	1.09943	4.67904						6.35804	20.399						2.61458	12.8369							1.38625	3.49878						0.36815	2.84089						3.76743	7.14654
	0.97197	4.04267						5.78812	23.855						4.44734	14.8692							1.99881	2.31379						0.310781	4.48806						3.13807	7.14982
	0.979847	4.48192						6.37705	20.1526						3.26016	14.1808							1.30849	2.5875						0.347777	4.33429						4.47705	8.16497
	0.736484	4.32555						6.7667	20.8489						5.47258	13.1111							1.55439	4.13166						0.186736	3.9056						2.89807	7.80038
	0.858496	4.97044						4.62448	20.3398						4.79163	13.1567							1.37868	2.68612						0.741738	2.70354						4.09414	9.50786
	1	5.93899						5.18971	24.6551						3.04251	11.4847							1.66098	3.74907						0.514144	2.92225						3.15484	9.96287
	0.994462	4.39027						6.42318	24.4655						2.98109	14.0903							2.04901	3.65858						0.38471	3.05958						3.6012	7.64869
[truncated: 17,649 more rows]

## Sheet: Fig1D
Scatter plot_Fig1D
NCR1FL	NCR1ΔHLH	EXP2:NCR1	EXP2:PV
0.801167	-0.356885	-0.781362	0.936031
0.817536	0.581635	-0.566378	0.809487
0.818808	0.403395	-0.0296496	0.848841
0.949578	-0.123794	-0.69172	0.709977
0.598862	0.165224	-0.908664	0.783316
0.778639	-0.159873	-0.766258	0.805608
0.881921	0.854578	-0.770876	0.676513
0.813089	0.441785	-0.700919	0.737631
0.737994	0.319671	-0.826788	0.952861
0.670428	0.307537	-0.688873	0.878913
0.816013	-0.0979035	-0.81463	0.755691
0.692988	-0.238987	-0.608068	0.85664
0.853815	-0.0554323	-0.905022	0.827814
0.661732	0.334997	-0.681039	0.816491
0.505488	0.262516	-0.487614	0.830151
0.870705	0.233126	-0.745664	0.775434
0.837619	0.113438	-0.436295	0.840587
0.883516	0.110065	-0.757665	0.881317
0.615903	-0.0122583	-0.774704	0.626469
0.6855	-0.142383	-0.795793	0.877491
0.901163	0.289605	-0.399586	0.954783
0.895165	-0.0579363	-0.638472	0.574468
0.808881	-0.161319	-0.857545	0.691773
0.871328	0.138495	-0.153798	0.840901
0.704252	0.438184	-0.829304	0.832541
0.87474	0.294228	-0.0214968	0.507449
0.619768	0.25763	-0.670269	0.803303
0.884776	-0.0218735	-0.557491	0.900498
0.791414	0.294108	-0.854468	0.756999
0.612734	-0.161569		0.921509
0.843823	0.630768		0.740549
0.749635	0.391273
	0.211655

## Sheet: Fig2A
NCR1deltapLinker_High_PCC						NCR1deltapLinker_Mean_PCC							NCR1deltapLinker_Low_PCC								NCR1deltaLinker_High_PCC							NCR1deltaLinker_Mean_PCC							NCR1deltaLinker_Low_PCC								NCR1deltaH1_High_PCC
Distance_(microns)	GFP	mRuby	GFP_norm	mRuby_norm		Distance_(microns)	GFP	mRuby	GFP_norm	mRuby_norm			Distance_(microns)	GFP	mRuby	GFP_norm	mRuby_norm				Distance_(microns)	GFP	mRuby	GFP_norm	mRuby_norm			Distance_(microns)	GFP	mRuby	GFP_norm	mRuby_norm			Distance_(microns)	GFP	mRuby	GFP_norm	mRuby_norm				Distance_(microns)	GFP	mRuby	GFP_norm	mRuby_norm
0	4.29121	18.2372	0.163865	0.195656		0	0.603986	0.993723	0.0872748	0.122157			0	1.05059	4.22849	0.0189519	0.0830177				0	0.954247	1.97519	0.0346667	0.0353128			0	2.41419	17.3808	0.123559	0.598423			0	0.703865	6.92173	0.115307	0.207506				0	4.00518	9.46724	0.405841	0.241829
0.05	5.34827	21.5181	0.21465	0.243225		0.05	0.719125	1.70963	0.103912	0.212839			0.05	2.4845	4.80656	0.164701	0.110347				0.05	0.986942	2.81957	0.0374937	0.0652765			0.05	3.89751	17.5176	0.231083	0.603762			0.05	0.752251	5.71621	0.124707	0.133118				0.05	4.69922	7.2931	0.476226	0.169843
0.1	4.98525	26.672	0.197209	0.317952		0.1	0.82607	1.59287	0.119365	0.198049			0.1	2.63317	4.08828	0.179812	0.0763893				0.1	1.07	1.63191	0.0446756	0.0231313			0.1	2.31972	16.6139	0.116711	0.568491			0.1	0.411804	5.44943	0.0585668	0.116656				0.1	5.29717	7.73014	0.536867	0.184314
0.15	7.12299	32.0775	0.299914	0.396326		0.15	1.18993	1.54795	0.171943	0.192359			0.15	4.23025	6.87781	0.342147	0.20827				0.15	1.21484	1.8628	0.0571993	0.0313246			0.15	3.65058	15.6972	0.213183	0.532713			0.15	0.568451	5.2545	0.0889992	0.104628				0.15	3.61729	10.2903	0.366503	0.269082
0.2	9.01255	38.6547	0.390695	0.49169		0.2	1.1746	1.4835	0.169727	0.184195			0.2	3.98957	4.73281	0.317683	0.106861				0.2	2.01015	3.28819	0.125969	0.0819059			0.2	3.53701	17.4829	0.204951	0.602406			0.2	0.985384	5.4831	0.169998	0.118734				0.2	2.36036	7.03216	0.239034	0.161204
0.25	10.9836	53.2354	0.485389	0.703096		0.25	1.30156	1.33362	0.188073	0.165211			0.25	4.37384	5.16915	0.356742	0.12749				0.25	1.94529	2.44479	0.12036	0.051977			0.25	3.05003	16.7664	0.16965	0.574443			0.25	0.784929	5.53743	0.131055	0.122086				0.25	4.16533	9.3035	0.422082	0.236408
0.3	14.2361	56.1002	0.641654	0.744634		0.3	1.47259	1.51877	0.212786	0.188663			0.3	4.95794	4.87593	0.416112	0.113627				0.3	1.71557	3.56841	0.100497	0.0918496			0.3	3.78141	17.3331	0.222667	0.596561			0.3	1.08112	5.96956	0.188598	0.148752				0.3	4.27079	11.1546	0.432778	0.297696
0.35	15.8788	57.4354	0.720575	0.763993		0.35	1.29031	0.815498	0.186447	0.0995822			0.35	4.19565	5.49669	0.33863	0.142975				0.35	1.77045	2.77265	0.105242	0.0636115			0.35	3.98588	15.1468	0.237489	0.51123			0.35	0.751142	5.04392	0.124491	0.0916342				0.35	3.55173	9.79765	0.359855	0.252769
0.4	17.1101	66.5406	0.77973	0.89601		0.4	2.0497	1.12871	0.296178	0.139256			0.4	4.57735	6.75365	0.377428	0.2024				0.4	3.36383	4.12116	0.243019	0.111465			0.4	3	17.7652	0.166024	0.613426			0.4	0.914387	5.932	0.156205	0.146434				0.4	2.84105	12.873	0.287782	0.354595
0.45	16.4798	70.6124	0.74945	0.955047		0.45	2.21571	1.31532	0.320166	0.162893			0.45	5.19153	7.15364	0.439855	0.221311				0.45	3.25411	4.02165	0.233532	0.107933			0.45	2.67063	13.6784	0.142148	0.453921			0.45	1.579	5.889	0.285323	0.143781				0.45	3.66499	12.4499	0.371341	0.340584
0.5	16.8283	66.9069	0.766189	0.901321		0.5	2.07999	1.60386	0.300555	0.199441			0.5	4.13079	6.94323	0.332038	0.211363				0.5	5.07207	6.69097	0.390728	0.202656			0.5	2.52274	12.3175	0.131427	0.400806			0.5	0.799085	5.14318	0.133805	0.0977588				0.5	3.14052	15.2844	0.318153	0.434436
0.55	15.0234	62.9681	0.679479	0.844212		0.55	1.55955	1.47583	0.225351	0.183224			0.55	3.42217	6.16112	0.26001	0.174387				0.55	3.64926	5.72825	0.267699	0.168493			0.55	3.20048	11.9235	0.180556	0.385427			0.55	1.50362	5.71507	0.270678	0.133048				0.55	2.6911	16.7419	0.272575	0.482691
0.6	18.0365	60.7162	0.824235	0.811561		0.6	2.12019	1	0.306363	0.122952			0.6	2.73011	5.98961	0.189666	0.166279				0.6	3.93645	5.63876	0.292533	0.165318			0.6	2.20068	13.9669	0.108082	0.46518			0.6	0.921224	7.31238	0.157534	0.231611				0.6	2.7861	13.7489	0.282209	0.383593
0.65	15.6554	63.4315	0.709839	0.850931		0.65	2.46553	1.55987	0.356264	0.193869			0.65	3.68662	5.84965	0.28689	0.159662				0.65	6.00527	6.12459	0.471419	0.182558			0.65	3.03139	14.8838	0.168299	0.500965			0.65	1.90863	6.43021	0.349361	0.177176				0.65	2.78038	10.0858	0.28163	0.262309
0.7	16.5517	64.6295	0.752904	0.8683		0.7	2.97337	1	0.429646	0.122952			0.7	4.22128	5.59496	0.341236	0.147621				0.7	5.93705	7.33756	0.465521	0.225601			0.7	2.92435	15.7802	0.16054	0.535955			0.7	1.88347	5.78255	0.344472	0.137212				0.7	2.88862	18.1414	0.292607	0.529031
0.75	17.4859	66.4519	0.797783	0.894724		0.75	2.97561	1.9789	0.42997	0.246946			0.75	4.01719	6.93349	0.32049	0.210903				0.75	6.0721	7.92909	0.477198	0.246592			0.75	2.92257	17.6338	0.160411	0.608298			0.75	2.66302	5.53064	0.49592	0.121668				0.75	2.92217	16.1387	0.296009	0.46272
0.8	14.1177	60.2902	0.635962	0.805385		0.8	2.96254	1.86653	0.428081	0.232713			0.8	2.96353	7.01823	0.213392	0.214909				0.8	7.14394	10.0331	0.569878	0.321254			0.8	4.02415	16.1066	0.240263	0.548693			0.8	2.16469	5.64765	0.399107	0.128887				0.8	2.19147	14.1731	0.221906	0.39764
0.85	15.2905	61.7983	0.692308	0.827251		0.85	3.95993	2.51111	0.572202	0.314359			0.85	2.7611	6.86094	0.192816	0.207473				0.85	5.65267	15.9379	0.440931	0.530792			0.85	4.91413	15.6517	0.304777	0.530937			0.85	3.40392	7.47224	0.639857	0.241476				0.85	0.935271	14.1709	0.0945104	0.397568
0.9	17.055	67.6591	0.777084	0.912227		0.9	3.86877	2.48645	0.55903	0.311236			0.9	2.59194	9.58459	0.175622	0.336239				0.9	9.90628	12.9794	0.808733	0.425806			0.9	3.10132	16.5564	0.173368	0.566248			0.9	3.48672	7.39708	0.655943	0.236838				0.9	1.50318	14.6102	0.152105	0.412113
0.95	17.5742	66.7026	0.802026	0.898359		0.95	4.0589	2.93502	0.586503	0.368055			0.95	2.54881	11.9065	0.171238	0.44601				0.95	8.75664	11.7988	0.709326	0.383913			0.95	2.81952	17.4353	0.152941	0.600551			0.95	1.87738	7.02363	0.34329	0.213794				0.95	1.40131	9.32507	0.141774	0.237122
1	15.6606	69.5734	0.710092	0.939982		1	2.50767	2.34103	0.362353	0.292816			1	2.63848	11.7198	0.180353	0.437185				1	9.62641	13.5007	0.784533	0.444304			1	3.50603	17.5435	0.202705	0.604773			1	2.64041	6.93575	0.491527	0.208371				1	2.12766	10.9336	0.215435	0.290379
1.05	16.3384	63.4225	0.742656	0.8508		1.05	1.82672	3.32287	0.263958	0.417182			1.05	2.75908	11.6426	0.192611	0.433534				1.05	7.67397	10.9101	0.615709	0.352375			1.05	3.68118	17.068	0.215402	0.586214			1.05	2.93096	6.90773	0.547973	0.206642				1.05	2.50679	9.51937	0.253883	0.243555
1.1	18.2389	61.4755	0.83396	0.822571		1.1	1.55261	4.16636	0.224349	0.524025			1.1	2.13494	12.3228	0.12917	0.465692				1.1	8.34293	13.5356	0.673552	0.445543			1.1	3.90229	13.6142	0.231429	0.451417			1.1	2.89192	5.56804	0.540388	0.123975				1.1	1.21915	8.55158	0.1233	0.211511
1.15	16.4719	63.2814	0.749067	0.848755		1.15	1.92886	3.55525	0.278717	0.446618			1.15	2.67884	11.6488	0.184455	0.43383				1.15	6.74837	14.7651	0.535674	0.489173			1.15	3.96907	14.0865	0.236271	0.469849			1.15	2.90165	6.46826	0.54228	0.179524				1.15	1.36339	7.33089	0.137927	0.171094
1.2	21.6949	70.1013	1	0.947637		1.2	1.84786	4.44054	0.267012	0.558754			1.2	4.49166	10.8277	0.368717	0.395008				1.2	6.25501	16.0285	0.493014	0.534005			1.2	5.18202	16.0901	0.324196	0.548048			1.2	2.30633	6.6618	0.426624	0.191467				1.2	1.78626	8.42208	0.180812	0.207224
1.25	17.8027	70.6328	0.813007	0.955343		1.25	2.24682	4.11944	0.324661	0.518081			1.25	3.63832	9.74321	0.281981	0.343738				1.25	9.23936	16.3407	0.751065	0.545084			1.25	4.92808	14.9273	0.305789	0.502664			1.25	2.67914	6.01894	0.499051	0.151798				1.25	1.23146	9.32712	0.124548	0.23719
1.3	19.1927	73.1978	0.879784	0.992533		1.3	1.90324	2.25122	0.275015	0.28144			1.3	2.58399	7.4723	0.174814	0.236376				1.3	9.93298	20.0509	0.811041	0.676744			1.3	4.17421	15.1588	0.251141	0.511702			1.3	2.56487	5.20996	0.476852	0.10188				1.3	1.09988	10.7135	0.111204	0.283091
1.35	15.8665	65.4546	0.719984	0.880264		1.35	3.09054	3.15849	0.446577	0.396361			1.35	4.76434	7.33119	0.396434	0.229705				1.35	6.95766	17.8207	0.553771	0.597604			1.35	5.49671	14.1366	0.347007	0.471804			1.35	2.35375	4.88736	0.435836	0.0819733				1.35	1.34878	11.6499	0.136446	0.314098
1.4	17.0169	72.7186	0.775253	0.985585		1.4	2.5048	3.69213	0.361939	0.463955			1.4	4.55568	6.11121	0.375225	0.172027				1.4	6.82034	18.4798	0.541897	0.620993			1.4	4.25643	11.6881	0.257101	0.376243			1.4	1.61022	4.38058	0.291388	0.0507024				1.4	2.18651	10.4219	0.221403	0.273438
1.45	16.8419	72.9809	0.766845	0.989388		1.45	2.58136	2.66789	0.373001	0.334219			1.45	3.47634	4.96371	0.265516	0.117777				1.45	8.86619	15.8214	0.718798	0.526659			1.45	4.07196	10.7279	0.243729	0.338764			1.45	2.20608	7.14922	0.407149	0.221544				1.45	1.62669	11.6833	0.164629	0.315203
1.5	14.4779	73.7128	0.65327	1		1.5	2.65892	2.51119	0.384209	0.31437			1.5	6.43359	4.86155	0.566105	0.112947				1.5	8.88036	15.3813	0.720023	0.511041			1.5	4.92909	10.0792	0.305862	0.313448			1.5	5.25771	7.71366	1	0.256373				1.5	1.28633	12.279	0.130112	0.334926
1.55	17.5172	68.6833	0.79929	0.927077		1.55	1.87722	3.22183	0.271255	0.404384			1.55	5.70439	5.90725	0.491985	0.162385				1.55	10.2597	16.4888	0.83929	0.55034			1.55	4.83202	9.22605	0.298825	0.28015			1.55	3.83623	6.76156	0.723844	0.197623				1.55	2.11988	12.585	0.214646	0.345057
1.6	15.8089	55.6386	0.717215	0.737941		1.6	2.3889	3.52463	0.345191	0.442739			1.6	6.65136	5.12506	0.58824	0.125405				1.6	8.56235	20.0007	0.692525	0.674964			1.6	4.74044	9.13511	0.292187	0.276601			1.6	2.42087	6.42235	0.448876	0.176691				1.6	1.81393	11.2943	0.183619	0.302323
1.65	14.9549	53.5996	0.676186	0.708377		1.65	2.28811	2.08731	0.330627	0.260678			1.65	5.72085	6.69524	0.493658	0.199639				1.65	8.27895	20.2747	0.66802	0.684688			1.65	4.13099	9.06111	0.248008	0.273712			1.65	2.40606	6.90894	0.445999	0.206717				1.65	1.58538	15.0042	0.16044	0.425158
1.7	12.9822	51.657	0.581409	0.680211		1.7	1.58178	2.3951	0.228565	0.299665			1.7	5.11996	5.52573	0.432581	0.144348				1.7	9.71276	19.8215	0.792	0.668604			1.7	4.81639	7.99527	0.297692	0.232114			1.7	1.72512	7.88703	0.31371	0.267071				1.7	1.3153	11.0319	0.133051	0.293634
1.75	10.493	38.7947	0.46182	0.49372		1.75	1.53827	3.05887	0.222277	0.383742			1.75	5.3994	6.33636	0.460985	0.182672				1.75	8.35356	22.5347	0.674472	0.764884			1.75	3.61769	8.11035	0.210799	0.236605			1.75	1.79035	7.00541	0.326382	0.21267				1.75	1.17474	9.7561	0.118796	0.251393
1.8	6.59506	24.225	0.27455	0.282473		1.8	2.81755	3.43234	0.407131	0.431049			1.8	4.74388	5.88666	0.394355	0.161411				1.8	7.75057	17.498	0.622332	0.586152			1.8	3.52425	7.75292	0.204026	0.222655			1.8	1.82065	5.74597	0.33227	0.134955				1.8	1.21929	6.14446	0.123314	0.131812
1.85	5.31089	19.862	0.212854	0.219213		1.85	1.82949	4.21308	0.264357	0.529942			1.85	4.19209	6.64047	0.338268	0.197049				1.85	8.91259	18.4252	0.722811	0.619054			1.85	3.92555	8.31201	0.233116	0.244475			1.85	2.14277	7.07776	0.394849	0.217134				1.85	1.09245	8.02392	0.110451	0.194041
1.9	3.874	11.3582	0.143821	0.0959153		1.9	1.62422	4.12932	0.234697	0.519332			1.9	4.17567	5.97344	0.336599	0.165514				1.9	8.78974	18.8575	0.712188	0.634396			1.9	3.65093	6.16576	0.213209	0.160709			1.9	1.60021	5.6967	0.289443	0.131914				1.9	0.997886	6.2464	0.10086	0.135187
1.95	2.58966	9.3068	0.0821167	0.0661724		1.95	1.1199	4.68821	0.161823	0.590125			1.95	5.15095	8.13619	0.435731	0.267763				1.95	7.97715	16.3719	0.641925	0.546191			1.95	2.44216	5.85575	0.125587	0.14861			1.95	1.59865	5.12854	0.28914	0.0968557				1.95	1.42753	7.65014	0.144432	0.181665
2	2.87894	7.52244	0.0960149	0.0403007		2	1.30704	3.3732	0.188864	0.423558			2	4.77485	6.46669	0.397503	0.188833				2	8.76689	19.1621	0.710212	0.645203			2	2.86433	4.32481	0.156189	0.0888586			2	1.60519	6.89862	0.290411	0.20608				2	0.899632	6.82452	0.0908961	0.154329
2.05	1.59499	5.87505	0.0343293	0.0164151		2.05	0.920082	3.38606	0.13295	0.425186			2.05	4.74009	7.07834	0.393969	0.217751				2.05	12.1183	15.5885	1	0.518394			2.05	2.49279	5.31905	0.129256	0.127663			2.05	1.99959	6.48614	0.367033	0.180627				2.05	1.75745	4.71485	0.177891	0.0844777
2.1	2.44437	5.75842	0.0751362	0.014724		2.1	2.31681	2.70672	0.334775	0.339137			2.1	5.16269	5.78631	0.436924	0.156667				2.1	10.0791	18.0805	0.82368	0.606823			2.1	2.6338	6.2725	0.139478	0.164875			2.1	1.74263	5.92159	0.317111	0.145792				2.1	1.93625	4.73549	0.196023	0.0851612
2.15	2.5104	5.65526	0.0783087	0.0132283		2.15	1.76459	3.32648	0.25498	0.417639			2.15	5.39457	5.96749	0.460494	0.165233				2.15	9.1517	17.4785	0.743485	0.585461			2.15	1.82949	6.84438	0.0811744	0.187195			2.15	1.89623	7.96417	0.346952	0.27183				2.15	0.981464	5.41662	0.099195	0.107713
2.2	1.54349	5.54343	0.0318549	0.0116069		2.2	2.68203	2.69975	0.387548	0.338254			2.2	5.16835	6.55025	0.4375	0.192784				2.2	9.43157	19.0337	0.767686	0.640648			2.2	1.39459	5.98558	0.0496493	0.153677			2.2	2.21515	7.08984	0.40891	0.217879				2.2	1.52348	5.71212	0.154163	0.117497
2.25	2.86101	7.71886	0.095153	0.0431487		2.25	1.84974	3.44507	0.267284	0.432661			2.25	4.47177	8.59811	0.366696	0.289601				2.25	10.2565	20.4682	0.839017	0.691552			2.25	1.33698	7.92743	0.0454734	0.229466			2.25	3.57155	9.66258	0.672423	0.376633				2.25	0.766562	5.46855	0.077401	0.109432
2.3	2.77377	9.47756	0.0909618	0.0686482		2.3	1.2879	3.17503	0.186099	0.398456			2.3	5.5656	6.97969	0.477877	0.213087				2.3	7.99583	20.0593	0.64354	0.677042			2.3	2.17233	6.43242	0.106027	0.171117			2.3	1.86597	10.4241	0.341073	0.423621				2.3	1.33658	3.89303	0.135209	0.0572672
2.35	1.2755	8.28768	0.0189799	0.051396		2.35	1.77088	2.37616	0.255889	0.297267			2.35	4.70873	8.81407	0.390782	0.299811				2.35	7.79076	19.3412	0.625808	0.651561			2.35	1.73098	7.24226	0.074034	0.202724			2.35	2.19949	9.17023	0.405867	0.346251				2.35	1.1404	4.07622	0.115313	0.0633327
2.4	1.71924	9.96175	0.0402987	0.0756685		2.4	1.35506	2.72915	0.195803	0.341978			2.4	3.38908	10.7032	0.256647	0.389124				2.4	8.66018	18.6644	0.700984	0.627543			2.4	1.75101	6.70608	0.0754861	0.181798			2.4	2.55391	6.51706	0.474723	0.182535				2.4	0.973567	3.77745	0.0983942	0.0534404
2.45	2.91685	10.1624	0.0978358	0.0785779		2.45	1.19753	2.5305	0.173041	0.316815			2.45	6.69454	10.9626	0.592629	0.401387				2.45	8.80086	17.1581	0.713149	0.574092			2.45	1.90851	6.42655	0.0869026	0.170888			2.45	3.04542	5.85975	0.570209	0.141975				2.45	0.659109	4.58867	0.0665038	0.0802998
2.5	1.88235	13.2368	0.0481352	0.123153		2.5	0.707603	2.69618	0.102247	0.337802			2.5	4.82021	11.3203	0.402113	0.418297				2.5	9.94005	18.2435	0.811653	0.612608			2.5	2.05932	5.42922	0.0978348	0.131963			2.5	2.5983	7.15148	0.483347	0.221683				2.5	0.695748	3.09037	0.0702196	0.0306913
2.55	2.57489	12.678	0.0814071	0.115052		2.55	0.951958	3.01447	0.137556	0.378118			2.55	6.27964	11.4398	0.550456	0.423948				2.55	10.6384	21.3334	0.87204	0.722253			2.55	1.8243	5.45745	0.0807983	0.133065			2.55	3.68694	6.39494	0.694841	0.175				2.55	1.01415	4.10198	0.10251	0.0641857
2.6	2.42006	15.3156	0.0739686	0.153295		2.6	0.932173	2.40056	0.134697	0.300357			2.6	7.51905	8.90585	0.676435	0.30415				2.6	10.7425	20.7077	0.881041	0.700052			2.6	2.8149	7.0484	0.152606	0.195158			2.6	2.73354	7.6402	0.509619	0.25184				2.6	0.923428	4.25275	0.0933094	0.0691776
2.65	1.89817	13.6308	0.0488952	0.128867		2.65	0.747709	3.587	0.108042	0.450639			2.65	5.84019	10.7247	0.505788	0.390142				2.65	9.62089	17.9051	0.784055	0.600598			2.65	2.27014	6.86029	0.113117	0.187816			2.65	1.45916	5.21968	0.26204	0.10248				2.65	0.953728	3.59728	0.0963823	0.0474748
2.7	2.71953	13.1042	0.0883559	0.121232		2.7	1.55722	3.25734	0.225015	0.408882			2.7	5.71881	10.1438	0.493451	0.362675				2.7	7.58847	20.5017	0.608316	0.692742			2.7	2.28558	4.88269	0.114236	0.110632			2.7	2.11352	6.35584	0.389166	0.172587				2.7	1	5.17934	0.101075	0.099857
2.75	2.61722	11.3638	0.0834408	0.0959963		2.75	1.19915	2.94297	0.173275	0.369062			2.75	5.42665	9.55087	0.463754	0.334645				2.75	8.51642	20.033	0.688554	0.67611			2.75	2.87187	3.85995	0.156736	0.0707156			2.75	1.79649	5.60351	0.327575	0.126164				2.75	0.82623	5.38814	0.0834522	0.10677
2.8	2.25433	13.4606	0.0660061	0.126399		2.8	0.729002	2.46856	0.105339	0.30897			2.8	4.77548	7.77838	0.397566	0.250847				2.8	8.75787	20.3533	0.709432	0.687474			2.8	2.83926	5.88768	0.154372	0.149856			2.8	1.97264	5.30015	0.361796	0.107445				2.8	0.903577	4.76851	0.0912962	0.0862544
2.85	1.44235	11.9162	0.026996	0.104006		2.85	0.614668	2.3117	0.0888184	0.289102			2.85	5.47411	8.50222	0.468579	0.285068				2.85	7.61546	25.8957	0.61065	0.884152			2.85	2.16809	3.93781	0.105719	0.0737541			2.85	2.47376	4.62257	0.459152	0.0656342				2.85	0.503479	4.26581	0.0507209	0.06961
2.9	1.54971	11.3985	0.0321539	0.0965005		2.9	0.773094	2.94556	0.111711	0.36939			2.9	4.81508	9.85511	0.401592	0.349028				2.9	6.46666	23.7266	0.511315	0.807181			2.9	2.89127	5.6866	0.158142	0.142008			2.9	2.43101	5.54106	0.450846	0.12231				2.9	0.536167	3.56293	0.0540359	0.0463378
2.95	2.24837	12.4673	0.0657199	0.111996		2.95	1.46827	2.10126	0.212162	0.262445			2.95	4.06288	9.74321	0.325134	0.343738				2.95	6.20404	22.8391	0.488607	0.775686			2.95	2.50738	4.95037	0.130314	0.113274			2.95	2.67767	5.85585	0.498765	0.141735				2.95	0.523764	3.30382	0.0527781	0.0377586
3	1.9635	9.47139	0.0520337	0.0685587		3	0.678572	2.3584	0.0980523	0.295016			3	5.23481	8.1808	0.444255	0.269872				3	9.42848	27.0664	0.767418	0.925695			3	2.35303	3.03303	0.119126	0.0384415			3	2.03253	6.91142	0.373432	0.20687				3	0.479278	3.33547	0.0482666	0.0388065
3.05	2.55795	9.64618	0.0805932	0.071093		3.05	0.739017	2.1156	0.106787	0.264262			3.05	6.13286	10.5038	0.535537	0.379696				3.05	9.02589	29.1603	0.732607	1			3.05	2.25862	2.04809	0.112282	0			3.05	1.98901	6.25672	0.364976	0.166471				3.05	0.473421	3.4221	0.0476726	0.0416748
3.1	1.49716	7.94992	0.029629	0.0464988		3.1	0.685243	1.90645	0.0990163	0.237769			3.1	6.05212	12.392	0.52733	0.468964				3.1	8.07595	21.5866	0.650467	0.731241			3.1	3.35339	3.29066	0.19164	0.0484964			3.1	2.09902	5.30733	0.386348	0.107888				3.1	0.377229	3.57808	0.0379174	0.0468394
3.15	2.12176	8.61526	0.059637	0.0561457		3.15	0.729007	1.30137	0.10534	0.161126			3.15	6.96452	12.3664	0.62007	0.467754				3.15	10.0848	20.5806	0.824169	0.695541			3.15	4.0852	4.35392	0.244688	0.0899945			3.15	1.39756	5.45813	0.250074	0.117193				3.15	0.641245	4.35912	0.0646923	0.0726994
3.2	2.12198	7.52414	0.0596476	0.0403254		3.2	0.745378	1.74822	0.107706	0.217727			3.2	5.16181	12.4357	0.436835	0.471033				3.2	9.54025	19.0125	0.777083	0.639894			3.2	2.77522	4.11806	0.14973	0.0807893			3.2	1.85957	6.29456	0.339829	0.168806				3.2	0.717602	5.04548	0.0724359	0.0954249
3.25	2.43795	7.98994	0.0748278	0.0470791		3.25	0.546186	1.42428	0.0789228	0.176694			3.25	5.79481	13.466	0.501175	0.519743				3.25	8.89654	22.7911	0.721423	0.773984			3.25	4.12083	3.01483	0.247271	0.0377313			3.25	2.34072	6.64325	0.433305	0.190322				3.25	0.800608	5.27046	0.0808538	0.102874
3.3	2.38436	6.4972	0.0722531	0.0254357		3.3	0.657949	1.82132	0.0950724	0.226986			3.3	5.16372	15.2117	0.437028	0.60227				3.3	6.97039	19.8446	0.554871	0.669424			3.3	2.27879	2.6545	0.113744	0.0236676			3.3	2.75295	5.62399	0.51339	0.127428				3.3	0.700479	6.4334	0.0706993	0.141379
3.35	2.99428	7.80433	0.101556	0.0443878		3.35	0.252477	1.70725	0.0364824	0.212538			3.35	4.88442	19.8143	0.408639	0.819869				3.35	7.55227	17.6021	0.605186	0.589846			3.35	2.94502	3.11878	0.162038	0.0417883			3.35	2.84871	6.22429	0.531994	0.16447				3.35	0.759265	4.70555	0.076661	0.0841698
3.4	2.00919	8.00949	0.0542287	0.0473625		3.4	0.39114	1.13404	0.0565189	0.139931			3.4	4.41532	23.6244	0.360958	1				3.4	8.25453	17.0985	0.665909	0.571977			3.4	2.94412	4.63896	0.161973	0.10112			3.4	3.33352	8.81675	0.62618	0.32444				3.4	0.613869	4.59673	0.061916	0.0805667
3.45	2.22517	6.41764	0.0646054	0.0242821		3.45	0.808457	1.368	0.11682	0.169565			3.45	3.6626	21.7528	0.284449	0.911518				3.45	7.85487	19.168	0.631351	0.645413			3.45	3.38965	5.31235	0.194269	0.127401			3.45	3.56145	6.96409	0.670461	0.21012				3.45	0.384112	3.12965	0.0386154	0.0319916
3.5	1.44756	4.7429	0.0272463	0		3.5	0.721385	0.864677	0.104239	0.105811			3.5	4.70151	18.7311	0.390048	0.768657				3.5	7.57875	23.6608	0.607476	0.804843			3.5	4.0312	4.53976	0.240774	0.097248			3.5	2.24448	6.54758	0.414609	0.184418				3.5	0.539965	3.95031	0.0544211	0.0591638
3.55	1.47707	7.82044	0.028664	0.0446214		3.55	0.409092	1.00078	0.059113	0.123052			3.55	6.01502	17.4412	0.523558	0.707678				3.55	8.9654	22.6251	0.727376	0.768091			3.55	4.69821	3.38119	0.289125	0.0520299			3.55	1.96582	6.46358	0.360472	0.179236				3.55	0.766075	3.47966	0.0773517	0.0435806
3.6	1.31877	8.24711	0.0210584	0.0508077		3.6	0.503241	0.803851	0.0727174	0.0981069			3.6	5.44392	14.7584	0.46551	0.580842				3.6	6.72271	19.912	0.533455	0.671815			3.6	3.78439	4.40249	0.222884	0.0918904			3.6	2.26127	7.13656	0.417871	0.220762				3.6	0.749463	4.48649	0.075667	0.0769167
3.65	1.78114	7.49664	0.0432723	0.0399266		3.65	0.420771	1.30742	0.0608006	0.161893			3.65	6.85437	15.7678	0.608874	0.628565				3.65	7.78751	19.2949	0.625526	0.649915			3.65	2.98253	5.54523	0.164757	0.136491			3.65	3.09293	4.90367	0.579439	0.0829796				3.65	0.492706	6.22006	0.0496284	0.134315
3.7	1.75029	5.98682	0.0417906	0.0180357		3.7	0.179303	0.711293	0.025909	0.0863828			3.7	7.4836	16.5167	0.672831	0.663968				3.7	7.65715	18.4592	0.614255	0.62026			3.7	4.49814	6.89153	0.274622	0.189035			3.7	2.10974	4.75018	0.388432	0.0735088				3.7	0.0273296	4.18718	0.00243287	0.0670067
3.75	2.94145	11.9045	0.0990177	0.103837		3.75	0.392633	0.685463	0.0567347	0.083111			3.75	6.60543	14.7614	0.58357	0.580981				3.75	6.06825	20.2653	0.476865	0.684351			3.75	3.19772	5.59077	0.180356	0.138268			3.75	1.83132	5.81215	0.334342	0.139039				3.75	0.0452734	5.69289	0.00425262	0.116861
3.8	3.66483	8.44368	0.133772	0.0536579		3.8	0.328282	0.998097	0.0474361	0.122711			3.8	8.31573	16.2072	0.757414	0.649334				3.8	8.33281	19.2427	0.672677	0.648064			3.8	3.86018	5.75789	0.228377	0.14479			3.8	2.7596	5.03543	0.514682	0.09111				3.8	0.848379	3.09584	0.0856984	0.0308723
3.85	3.62509	7.53754	0.131862	0.0405197		3.85	0.232538	0.757143	0.0336012	0.0921905			3.85	8.18549	20.2943	0.744175	0.842562				3.85	8.13828	25.2849	0.655857	0.862477			3.85	3.80457	5.46051	0.224346	0.133184			3.85	2.84157	4.66242	0.530606	0.0680934				3.85	0.452645	4.49435	0.0455656	0.0771769
3.9	3.07394	9.2618	0.105383	0.0655199		3.9	0.189755	1.24534	0.0274192	0.154029			3.9	7.47292	19.5841	0.671746	0.808987				3.9	8.32726	21.4479	0.672198	0.726319			3.9	3.58323	5.27903	0.208301	0.126101			3.9	2.54114	7.55063	0.472242	0.246313				3.9	0.536478	3.99979	0.0540674	0.0608021
3.95	2.46936	9.12436	0.0763372	0.0635272		3.95	0.523068	0.98755	0.0755823	0.121375			3.95	10.7024	21.1484	1	0.882941				3.95	10.0225	21.8752	0.818781	0.74148			3.95	2.99495	6.99435	0.165658	0.193048			3.95	3.43341	5.88744	0.645585	0.143684				3.95	0.463154	4.51263	0.0466314	0.0777823
4	2.55829	7.54575	0.0806096	0.0406387		4	0.614843	1.28347	0.0888437	0.158858			4	8.53061	20.0512	0.779255	0.83107				4	9.63474	24.0386	0.785253	0.818251			4	2.5499	4.13357	0.133396	0.0813945			4	2.62622	7.29814	0.488769	0.230733				4	0.679663	3.93668	0.0685884	0.0587123
4.05	1.83325	7.56751	0.0457758	0.0409542		4.05	0.199532	1.17702	0.028832	0.145375			4.05	5.39002	21.4266	0.460031	0.896097				4.05	8.76341	17.2245	0.709911	0.576446			4.05	3.08607	5.50058	0.172263	0.134748			4.05	1.9984	4.93407	0.3668	0.0848558				4.05	0.181658	4.36784	0.0180839	0.0729882
4.1	1.77405	8.34813	0.0429321	0.0522725		4.1	0.0953908	1.23279	0.0137838	0.152439			4.1	6.61713	21.7715	0.58476	0.9124				4.1	8.62171	19.6802	0.697658	0.663588			4.1	3.46062	4.95361	0.199413	0.1134			4.1	2.73233	6.49862	0.509385	0.181398				4.1	0.464076	5.09703	0.0467249	0.0971316
4.15	1.84583	8.59392	0.0463803	0.0558362		4.15	0.926579	1.02024	0.133889	0.125516			4.15	5.42947	19.3653	0.464041	0.798643				4.15	8.61911	19.7073	0.697434	0.664551			4.15	2.29309	4.83243	0.114781	0.10867			4.15	1.98618	6.70963	0.364428	0.194418				4.15	0.178784	3.82162	0.0177924	0.0549028
4.2	3.06636	12.3094	0.105019	0.109707		4.2	0.300019	1.18881	0.0433522	0.146869			4.2	8.17114	22.2161	0.742716	0.933418				4.2	8.43303	21.8753	0.681343	0.741486			4.2	3.97787	4.03374	0.236909	0.0774982			4.2	3.40205	6.04786	0.639494	0.153583				4.2	0.897449	3.28043	0.0906748	0.0369842
4.25	3.40786	8.29445	0.121426	0.0514941		4.25	0.242395	0.644096	0.0350255	0.0778712			4.25	6.83558	18.2156	0.606964	0.744289				4.25	8.30308	21.1879	0.670107	0.717091			4.25	3.80076	3.04494	0.22407	0.0389064			4.25	1.99194	4.99597	0.365546	0.0886751				4.25	0.233091	5.21967	0.0232998	0.101192
4.3	1.61256	8.03221	0.0351731	0.0476919		4.3	0.0938014	0.870548	0.0135541	0.106555			4.3	6.52751	17.4417	0.575651	0.707701				4.3	8.28977	17.892	0.668957	0.600134			4.3	2.90118	4.87783	0.15886	0.110442			4.3	1.92229	5.84954	0.352014	0.141346				4.3	0.971484	6.05205	0.098183	0.128752
4.35	1.98421	8.12068	0.0530287	0.0489746		4.35	0.438667	0.540156	0.0633865	0.0647055			4.35	5.3134	16.8991	0.452243	0.682049				4.35	6.75086	25.4383	0.535889	0.867921			4.35	3.27716	4.32229	0.186115	0.0887601			4.35	2.04717	4.15714	0.376276	0.0369143				4.35	0.569006	3.91867	0.0573662	0.0581163
4.4	1.95407	7.85208	0.0515805	0.0450802		4.4	0.472395	0.560176	0.0682601	0.0672414			4.4	6.01282	14.8789	0.523336	0.58654				4.4	8.55709	22.8082	0.692071	0.77459			4.4	3.67602	3.45084	0.215028	0.0547483			4.4	1.79434	5.44374	0.327158	0.116305				4.4	0.701541	4.16294	0.0708071	0.0662041
4.45	1.72424	9.60592	0.0405388	0.0705092		4.45	0.306568	0.643042	0.0442985	0.0777378			4.45	4.82369	13.0314	0.402466	0.499194				4.45	6.95836	24.4828	0.553831	0.834012			4.45	4.26197	3.03717	0.257502	0.0386031			4.45	1.71018	5.61661	0.310808	0.126973				4.45	0.570266	7.0817	0.057494	0.162844
4.5	1.95504	7.341	0.0516272	0.03767		4.5	0.0341708	0.689438	0.00493762	0.0836146			4.5	4.76105	14.0782	0.3961	0.548686				4.5	8.89451	24.3058	0.721247	0.827734			4.5	3.30163	4.74706	0.187889	0.105339			4.5	2.1883	4.92271	0.403694	0.0841548				4.5	0.628466	5.17945	0.0633962	0.0998604
4.55	1.28359	7.46415	0.0193685	0.0394555		4.55	0.140951	1.11644	0.0203671	0.137702			4.55	5.57859	15.6964	0.479199	0.625185				4.55	8.75781	27.8688	0.709427	0.954169			4.55	2.38459	4.00564	0.121413	0.0764018			4.55	2.36527	5.92299	0.438073	0.145878				4.55	0.158934	3.74361	0.0157794	0.0523198
4.6	1.59333	9.15968	0.0342494	0.0640392		4.6	0.504073	0.691164	0.0728376	0.0838332			4.6	4.89512	12.8118	0.409727	0.48881				4.6	7.64804	27.1807	0.613466	0.929753			4.6	2.57137	4.40261	0.134953	0.091895			4.6	1.3579	7.50594	0.242368	0.243555				4.6	0.406685	3.26833	0.0409047	0.0365835
4.65	1.54677	11.4944	0.0320125	0.0978898		4.65	0.48101	0.77841	0.069505	0.0948843			4.65	6.4613	11.3565	0.56892	0.420008				4.65	8.2247	25.7629	0.66333	0.87944			4.65	3.62919	2.90231	0.211633	0.0333395			4.65	2.28953	5.99354	0.423361	0.150231				4.65	0.417072	3.48625	0.0419581	0.0437987
4.7	2	8.66638	0.0537873	0.0568868		4.7	0.277449	0.778107	0.0400908	0.0948459			4.7	4.5698	14.0499	0.37666	0.547347				4.7	9.30927	25.5026	0.75711	0.870201			4.7	3.44385	3.36341	0.198198	0.0513359			4.7	2.67356	6.81766	0.497968	0.201084				4.7	0.478816	3.80498	0.0482197	0.0543518
4.75	2	7.39852	0.0537873	0.038504		4.75	0.264403	0.292578	0.0382057	0.0333456			4.75	5.12087	11.0217	0.432674	0.404179				4.75	9.15505	22.5997	0.743775	0.767189			4.75	3.44994	4.35784	0.198639	0.0901476			4.75	2.98571	8.34426	0.558609	0.295285				4.75	0.226024	4.84412	0.0225831	0.0887578
4.8	1.94861	8.40203	0.0513184	0.053054		4.8	0.302246	0.627065	0.043674	0.075714			4.8	5.30624	9.9367	0.451515	0.352886				4.8	8.49241	17.7886	0.686478	0.596464			4.8	2.59369	4.49516	0.136571	0.0955072			4.8	1.73563	11.1598	0.315751	0.46902				4.8	0.418098	5.38234	0.0420621	0.106578
4.85	1.88964	8.01744	0.0484853	0.0474777		4.85	0.488674	0.932921	0.0706125	0.114456			4.85	5.64301	10.3168	0.485746	0.370857				4.85	7.5883	18.4773	0.608301	0.620905			4.85	3.87494	5.93273	0.229447	0.151614			4.85	1.91344	9.77653	0.350296	0.383664				4.85	0.721749	5.15862	0.0728564	0.099171
4.9	1.20597	7.23483	0.0156393	0.0361306		4.9	0	0.944178	0	0.115882			4.9	7.20002	10.414	0.644007	0.375451				4.9	7.14688	19.6352	0.570132	0.661994			4.9	2.94173	4.63089	0.1618	0.100805			4.9	1.78234	10.1969	0.324826	0.409604				4.9	0.422124	4.63528	0.0424704	0.081843
4.95	2.68732	5.51726	0.0868083	0.0112275		4.95	0	0.97019	0	0.119177			4.95	4.34217	9.44009	0.353523	0.329407				4.95	6.92903	18.3875	0.551296	0.617718			4.95	2.88821	5.65407	0.15792	0.140738			4.95	2.18297	9.16942	0.402658	0.346202				4.95	0.429542	5.12545	0.0432227	0.0980726
5	2.29995	6.64522	0.0681978	0.0275819		5	0	1.4068	0	0.174481			5	4.30917	10.3436	0.350169	0.372123				5	7.65391	21.1991	0.613974	0.717491			5	2.20872	5.65675	0.108665	0.140843			5	1.21	9.61142	0.213636	0.373475				5	0.543875	6.2439	0.0548176	0.135105
5.05	1.05528	6.38568	0.00839959	0.0238187		5.05	0.0653917	0.645238	0.00944898	0.0780159			5.05	4.71656	11.735	0.391577	0.437904				5.05	7.13037	20.9669	0.568705	0.70925			5.05	2.06952	5.82526	0.0985742	0.14742			5.05	2.19832	6.12494	0.405641	0.158339				5.05	0.765449	6.13412	0.0772882	0.13147
5.1	1.74722	5.18677	0.0416431	0.00643567		5.1	0.715821	0.938555	0.103435	0.115169			5.1	5.07874	12.8963	0.428391	0.492806				5.1	7.39172	19.5925	0.591303	0.660476			5.1	2.45422	7.58601	0.12646	0.21614			5.1	1.04603	6.52568	0.18178	0.183067				5.1	0.704877	5.80151	0.0711454	0.120457
5.15	1.4045	5.18254	0.0251774	0.00637434		5.15	0.647163	0.900626	0.0935137	0.110365			5.15	7.32255	14.4717	0.656462	0.567285				5.15	7.40393	18.8694	0.59236	0.634817			5.15	2.96467	7.53386	0.163463	0.214105			5.15	1.97966	6.0371	0.36316	0.152919				5.15	0.414499	3.37256	0.0416971	0.0400346
5.2	1.64702	6.50779	0.0368289	0.0255893		5.2	0.673596	0.792991	0.0973333	0.0967313			5.2	5.86312	16.5512	0.508119	0.6656				5.2	7.19728	20.9966	0.57449	0.710303			5.2	2.9699	7.9207	0.163842	0.229203			5.2	1.84686	5.24074	0.33736	0.103779				5.2	0.381292	5.87858	0.0383295	0.123009
5.25	1.386	5.77459	0.0242885	0.0149585		5.25	0.605561	0.63989	0.0875024	0.0773385			5.25	5.06967	15.9046	0.427469	0.63503				5.25	6.67256	17.2264	0.529119	0.576515			5.25	3.45735	12.5211	0.199176	0.408754			5.25	1.86917	5.46007	0.341694	0.117313				5.25	0.357767	4.19563	0.0359437	0.0672864
5.3	1.51933	6.01368	0.0306943	0.0184251		5.3	0.463863	0.677592	0.0670273	0.082114			5.3	8.35585	12.8128	0.761491	0.488857				5.3	7.37751	16.9332	0.590074	0.56611			5.3	3.51737	8.49594	0.203527	0.251654			5.3	2.4919	7.11199	0.462676	0.219246				5.3	0.54516	6.05848	0.0549479	0.128965
5.35	1.44164	6.56561	0.0269615	0.0264275		5.35	0.230893	0.590865	0.0333636	0.0711287			5.35	7.99347	15.427	0.724657	0.612452				5.35	5.88858	17.1487	0.461329	0.573757			5.35	3.20792	10.0379	0.181096	0.311835			5.35	1.1245	9.27982	0.197025	0.353014				5.35	0.518062	5.12897	0.0521998	0.098189
5.4	2.14029	7.91914	0.0605275	0.0460524		5.4	0	0.357389	0	0.0415551			5.4	7.23768	16.4357	0.647835	0.660139				5.4	8.38857	20.9862	0.677499	0.709936			5.4	2.96445	10.5796	0.163446	0.332976			5.4	2.02142	11.1	0.371273	0.465332				5.4	0.514492	6.76948	0.0518377	0.152506
5.45	1.45221	9.15907	0.0274694	0.0640304		5.45	0.346712	0.958225	0.0500993	0.117661			5.45	7.57808	15.938	0.682435	0.636609				5.45	9.34658	20.9559	0.760337	0.70886			5.45	4.046	7.6158	0.241847	0.217303			5.45	1.04635	7.91423	0.181843	0.268749				5.45	0.439303	4.21725	0.0442126	0.0680023
5.5	1.65062	9.87397	0.0370016	0.0743958		5.5	0.564096	1	0.0815108	0.122952			5.5	6.12516	14.2035	0.534754	0.554609				5.5	7.40842	18.0913	0.592748	0.607208			5.5	2.51441	9.04057	0.130824	0.272911			5.5	0.88666	9.10382	0.150819	0.342154				5.5	0.407466	5.11516	0.0409838	0.0977321
5.55	1.75792	7.95485	0.0421568	0.0465703		5.55	0.165877	0.753547	0.0239689	0.0917351			5.55	6.29747	13.5642	0.552269	0.524386				5.55	6.19064	18.7444	0.487448	0.630384			5.55	2.55854	6.82533	0.134023	0.186452			5.55	0.707307	5.90358	0.115975	0.14468				5.55	0.69398	4.67376	0.0700403	0.0831171
5.6	1.91801	7.76788	0.0498484	0.0438594		5.6	0.608157	0.708123	0.0878775	0.0859813			5.6	5.4045	9.41305	0.461503	0.328129				5.6	6.10378	18.2763	0.479937	0.61377			5.6	2.41491	7.62604	0.123611	0.217703			5.6	0.610553	6.52595	0.0971786	0.183084				5.6	0.40552	3.8188	0.0407865	0.0548096
5.65	1.8025	7.61581	0.0442989	0.0416546		5.65	0.32117	0.815485	0.0464085	0.0995805			5.65	4.94335	7.68174	0.41463	0.246278				5.65	6.36977	16.4984	0.502937	0.550679			5.65	2	5.66586	0.0935348	0.141199			5.65	1.32854	7.48435	0.236665	0.242223				5.65	0.778742	3.32689	0.0786363	0.0385224
5.7	1.7505	8.38724	0.0418005	0.0528396		5.7	0.235262	0.847128	0.0339949	0.103589			5.7	7.19176	8.89716	0.643168	0.303739				5.7	8.33711	17.7743	0.673049	0.595957			5.7	1.87717	5.27381	0.0846311	0.125897			5.7	1.18675	4.92578	0.209119	0.0843441				5.7	0.991584	3.95169	0.100221	0.0592093
5.75	2.06016	7.57376	0.0566778	0.0410449		5.75	0.230592	0.700751	0.0333201	0.0850475			5.75	5.18136	7.43621	0.438822	0.23467				5.75	7.22443	16.8818	0.576838	0.564288			5.75	1.7528	5.09276	0.0756152	0.118831			5.75	1.25961	6.08122	0.223273	0.155641				5.75	0.619855	5.39858	0.062523	0.107116
5.8	1.49438	8.55512	0.0294956	0.0552737		5.8	0	1.09989	0	0.135605			5.8	5.069	7.05909	0.427401	0.216841				5.8	7.252	16.3946	0.579222	0.546998			5.8	2.49516	3.95565	0.129428	0.0744506			5.8	1.12839	5.73452	0.197781	0.134248				5.8	0.377241	5.943	0.0379186	0.125142
5.85	2.12345	9.15886	0.0597184	0.0640274		5.85	0	1.36443	0	0.169114			5.85	4.8042	4.31501	0.400486	0.0871084				5.85	9.39647	18.8641	0.764651	0.634628			5.85	2.06856	4.10356	0.0985047	0.0802235			5.85	1.05428	7.58678	0.183382	0.248543				5.85	0.434458	4.63104	0.0437212	0.0817028
5.9	0.880447	8.13944	0	0.0492467		5.9	0.16635	1.16106	0.0240372	0.143354			5.9	4.78933	7.93397	0.398974	0.258202				5.9	6.64973	20.2753	0.527145	0.684708			5.9	1.57986	4.70215	0.0630791	0.103586			5.9	2.28672	9.04117	0.422814	0.338288				5.9	0.365303	3.8399	0.0367079	0.0555081
5.95	1.33012	9.51555	0.0216037	0.069199		5.95	0.606086	1.15904	0.0875783	0.143097			5.95	4.19732	6.5926	0.3388	0.194786				5.95	3.71912	22.1691	0.27374	0.751909			5.95	2.11149	3.77636	0.101616	0.0674529			5.95	1.38414	8.53534	0.247467	0.307075				5.95	0.488623	6.09173	0.0492143	0.130066
6	1.11304	8.62773	0.0111744	0.0563264		6	0.204957	0.878981	0.0296159	0.107623			6	4.43361	6.5987	0.362817	0.195075				6	3.74943	21.3029	0.276361	0.721174			6	1.51854	3.04884	0.0586341	0.0390585			6	0.665812	7.23854	0.107914	0.227055				6	0.26552	4.76834	0.0265886	0.0862487
6.05	1.57308	9.19404	0.0332764	0.0645374		6.05	0	1.42292	0	0.176522			6.05	4.64043	5.91055	0.383839	0.162541				6.05	5.65812	16.4371	0.441402	0.548505			6.05	1.27041	2.49023	0.0406477	0.0172563			6.05	0.831291	8.47907	0.140062	0.303603				6.05	0.658239	3.34282	0.0664156	0.0390498
6.1	1.9657	6.68188	0.0521395	0.0281133		6.1	0.388718	1.50858	0.0561689	0.187373			6.1	4.20081	5.8933	0.339154	0.161725				6.1	4.30451	18.8941	0.324358	0.635693			6.1	1.73061	2.32669	0.0740071	0.0108736			6.1	1.54226	6.8102	0.278184	0.200624				6.1	0.186877	4.7794	0.0186131	0.0866149
6.15	2.20282	7.93819	0.0635313	0.0463287		6.15	0.491533	1.07728	0.0710256	0.132741			6.15	4.10201	6.91727	0.329112	0.210136				6.15	3.79265	17.0385	0.280098	0.569848			6.15	1.81267	4.24887	0.0799554	0.0858946			6.15	1.5296	6.27925	0.275725	0.167861				6.15	0.311766	4.19753	0.0312785	0.0673491
6.2	1.66769	8.87441	0.0378219	0.0599031		6.2	0.628137	0.889153	0.0907645	0.108912			6.2	2.89901	8.12349	0.206834	0.267162				6.2	3.30546	13.337	0.237972	0.438497			6.2	2.23386	5.71531	0.110487	0.143129			6.2	1.74348	6.9241	0.317276	0.207652				6.2	0.412878	4.4849	0.0415327	0.0768641
6.25	1.73601	10.7384	0.0411043	0.0869298		6.25	0.882446	0.964789	0.127512	0.118492			6.25	2.97059	5.23308	0.21411	0.130512				6.25	2.00528	12.9537	0.125547	0.424894			6.25	1.29343	4.35723	0.0423163	0.090124			6.25	0.907167	7.95119	0.154803	0.271029				6.25	0.581527	4.74144	0.058636	0.0853582
6.3	1.98981	8.98042	0.0532977	0.0614401		6.3	0.687421	1.47083	0.099331	0.182591			6.3	4.68689	5.94025	0.388562	0.163945				6.3	1.52104	10.1869	0.0836763	0.326713			6.3	2.00496	3.94584	0.0938944	0.0740677			6.3	1.07971	7.13624	0.188323	0.220742				6.3	0.866085	4.89866	0.0874941	0.0905636
6.35	1.30887	10.1337	0.020583	0.0781621		6.35	0.347985	0.993962	0.0502832	0.122188			6.35	4.87521	7.69544	0.407703	0.246925				6.35	1.38797	8.36119	0.0721697	0.261925			6.35	1.70863	3.81519	0.0724136	0.0689686			6.35	0.941025	6.07358	0.161381	0.15517				6.35	0.745151	4.09684	0.0752297	0.0640154
6.4	1.43581	6.31057	0.0266814	0.0227297		6.4	0.549595	1.22817	0.0794154	0.151854			6.4	3.77523	7.69097	0.295897	0.246714				6.4	1.17268	7.84139	0.0535542	0.24348			6.4	1.13881	3.96589	0.0311083	0.07485			6.4	0.821941	5.69666	0.138246	0.131912				6.4	0.751056	4.27119	0.0758286	0.0697883
6.45	2.21845	6.9051	0.0642822	0.0313498		6.45	0.818035	1.29094	0.118205	0.159805			6.45	4.28957	11.8449	0.348176	0.4431				6.45	1.28213	6.89299	0.0630184	0.209825			6.45	1.74086	5.0752	0.0747501	0.118145			6.45	0.819192	7.70402	0.137712	0.255778				6.45	0.663948	4.01438	0.0669946	0.0612852
6.5	3.42803	6.16641	0.122395	0.0206396		6.5	1.43134	1.92189	0.206825	0.239724			6.5	6.4574	10.8252	0.568525	0.39489				6.5	0.977542	7.31971	0.0366809	0.224968			6.5	0.946309	4.37875	0.0171538	0.0909639			6.5	0.932228	5.96078	0.159672	0.14821				6.5	0.875734	5.45215	0.0884726	0.10889
6.55	1.57504	6.98553	0.0333709	0.032516		6.55	1.66003	1.69167	0.239871	0.210564			6.55	5.78847	8.94882	0.500531	0.306182				6.55	1.33538	7.59292	0.0676229	0.234663			6.55	1.10718	3.83097	0.0288152	0.0695846			6.55	0.801151	5.92747	0.134207	0.146154				6.55	0.784507	5.31052	0.079221	0.1042
6.6	1.95243	6.77973	0.051502	0.0295322		6.6	3.18997	2.98318	0.460945	0.374155			6.6	4.94839	8.41487	0.415142	0.280938				6.6	1.41233	7.25554	0.0742758	0.222691			6.6	1.23694	5.08666	0.0382213	0.118593			6.6	1.04142	5.69327	0.180884	0.131703				6.6	0.272767	6.93238	0.0273236	0.1579
6.65	1.68533	6.47552	0.0386695	0.0251213		6.65	2.5402	2.17568	0.367054	0.271872			6.65	6.42477	10.8267	0.565208	0.39496				6.65	1.09622	5.21997	0.0469424	0.150457			6.65	0.761547	4.56724	0.0037606	0.0983205			6.65	1.1531	4.64656	0.20258	0.0671147				6.65	0.593894	5.7933	0.0598902	0.120185
6.7	1.80089	7.78771	0.0442213	0.0441469		6.7	3.24459	2.78463	0.468836	0.349005			6.7	3.40583	8.61509	0.258349	0.290404				6.7	0.973361	3.37308	0.0363194	0.0849183			6.7	1.51066	4.65895	0.0580629	0.1019			6.7	1.03447	3.55891	0.179534	0				6.7	0.589391	6.30862	0.0594335	0.137247
6.75	2.34781	5.72687	0.0704974	0.0142666		6.75	2.977	3.25556	0.43017	0.408657			6.75	4.10599	9.27992	0.329517	0.321835				6.75	1.23913	2.41191	0.0593	0.0508105			6.75	1.47691	3.76164	0.0556163	0.0668786			6.75	0.917623	4.12037	0.156834	0.0346459				6.75	0.544611	4.80302	0.0548922	0.0873968
6.8	1.75747	7.14038	0.042135	0.0347612		6.8	4.06967	3.29394	0.588059	0.413519			6.8	5.10809	9.26935	0.431374	0.321335				6.8	1.02713	2.56849	0.0409686	0.0563666			6.8	0.841727	4.97333	0.00957278	0.11417			6.8	0.628758	4.41807	0.100715	0.0530153				6.8	0.551441	4.44475	0.0555849	0.0755345
6.85	2.06395	7.14515	0.0568599	0.0348304		6.85	5.07285	4.60969	0.733016	0.58018			6.85	6.6375	9.58365	0.586831	0.336194				6.85	0.590187	2.62244	0.00318706	0.0582812			6.85	1.86373	5.31914	0.0836563	0.127666			6.85	0.631411	4.16447	0.101231	0.0373671				6.85	0.396989	3.28269	0.0399214	0.037059
6.9	2.60734	7.75918	0.0829662	0.0437332		6.9	3.66858	5.65309	0.530103	0.712343			6.9	7.124	8.19916	0.63628	0.27074				6.9	0.915657	3.19285	0.0313299	0.0785226			6.9	1.50905	5.70794	0.0579464	0.142841			6.9	0.989643	4.79918	0.170826	0.0765324				6.9	1.10553	3.27212	0.111777	0.0367089
6.95	2.77617	6.35336	0.0910771	0.0233502		6.95	4.07291	4.53046	0.588528	0.570144			6.95	6.0491	11.0604	0.527023	0.406012				6.95	1.32945	4.17529	0.0671101	0.113385			6.95	1.14894	6.63316	0.0318422	0.178951			6.95	1.04982	5.516	0.182516	0.120764				6.95	0.596018	4.07196	0.0601056	0.0631917
7	2.47653	6.53878	0.0766816	0.0260386		7	6.59414	4.50542	0.95284	0.566972			7	5.45711	13.0841	0.46685	0.501685				7	0.633276	4.38828	0.00691288	0.120944			7	1.32792	6.94919	0.0448163	0.191286			7	1.29159	6.32162	0.229486	0.170476				7	0.637101	2.55462	0.0642719	0.0129527
7.05	2.2006	8.04855	0.0634246	0.0479288		7.05	5.82738	5.09642	0.842045	0.641833			7.05	4.5686	10.443	0.376538	0.376822				7.05	0.884823	2.6312	0.0286637	0.0585919			7.05	0.813006	4.95039	0.00749077	0.113275			7.05	1.02125	6.61927	0.176965	0.188842				7.05	0.72633	2.43956	0.073321	0.00914307
7.1	2.64102	9.43904	0.0845839	0.0680897		7.1	4.71957	5.17068	0.681969	0.651239			7.1	5.44583	12.5103	0.465704	0.47456				7.1	0.653409	3.25718	0.00865377	0.0808055			7.1	1.3405	6.28983	0.045728	0.165551			7.1	0.85322	7.90942	0.144322	0.268453				7.1	0.35471	2.16342	0.0356337	0
7.15	2.40718	9.42393	0.0733497	0.0678707		7.15	4.81107	5.47349	0.695191	0.689594			7.15	6.82905	14.064	0.6063	0.548013				7.15	0.66727	3.33254	0.00985224	0.0834798			7.15	1.14554	4.83473	0.0315958	0.10876			7.15	0.941978	7.57449	0.161566	0.247785				7.15	0.580674	3.12699	0.0585495	0.0319037
7.2	2.02222	7.58895	0.054855	0.041265		7.2	3.70105	6.55117	0.534794	0.8261			7.2	4.47842	11.5188	0.367371	0.427683				7.2	0.983728	2.21222	0.0372159	0.043724			7.2	1.55665	4.6617	0.0613967	0.102007			7.2	1.11794	8.60745	0.195751	0.311525				7.2	0.637867	2.75621	0.0643496	0.0196271
7.25	2.21687	6.42528	0.0642065	0.024393		7.25	5.20921	6.35113	0.75272	0.800762			7.25	5.02703	11.7414	0.423136	0.438208				7.25	0.692102	3.49659	0.0119994	0.089301			7.25	1.38597	5.66174	0.0490243	0.141038			7.25	0.905634	9.42745	0.154505	0.362123				7.25	0.545686	3.87139	0.0550012	0.0565508
7.3	2.15599	6.346	0.0612814	0.0232434		7.3	6.05711	5.59564	0.875241	0.705067			7.3	4.67434	13.1432	0.387287	0.504478				7.3	0.770307	3.23835	0.0187617	0.0801371			7.3	2.16143	5.08495	0.105237	0.118526			7.3	1.27574	10.5285	0.226407	0.430064				7.3	0.913017	3.77293	0.0922536	0.0532909
7.35	2.13426	7.82501	0.0602376	0.0446877		7.35	6.92051	7.92406	1	1			7.35	4.58948	13.5814	0.37866	0.525196				7.35	0.961956	2.16619	0.0353332	0.0420907			7.35	1.16292	4.30111	0.0328559	0.0879334			7.35	1.94817	14.0549	0.357042	0.647667				7.35	1.30434	3.26667	0.131939	0.0365286
7.4	1.67354	4.99519	0.0381028	0.00365791		7.4	5.66779	5.90133	0.818985	0.743787			7.4	3.21621	9.70922	0.239075	0.342131				7.4	0.960338	2.04165	0.0351934	0.0376714			7.4	1.59157	4.9179	0.0639281	0.112006			7.4	2.50732	14.5966	0.465671	0.681091				7.4	0.821936	3.86848	0.0830167	0.0564545
7.45	1.50866	6.6619	0.0301818	0.0278237		7.45	5.65524	7.14708	0.817171	0.901582			7.45	3.68775	10.9038	0.287005	0.398606				7.45	1.11063	1.71212	0.0481885	0.0259776			7.45	1.99464	5.30579	0.0931463	0.127146			7.45	2.30549	17.6372	0.426461	0.868712				7.45	0.312203	3.19742	0.0313229	0.0342355
7.5	2.18339	7.30574	0.0625982	0.0371587		7.5	5.03055	6.27963	0.726905	0.791705			7.5	3.17672	9.35476	0.235061	0.325373				7.5	1.45183	1.41268	0.0776919	0.0153518			7.5	1.62368	4.42725	0.0662556	0.0928567			7.5	1.75013	18.6737	0.318569	0.932669				7.5	0.456287	3.29433	0.045935	0.0374443
7.55	1.75172	6.75372	0.0418588	0.0291549		7.55	4.93951	5.82822	0.713749	0.734526			7.55	2.96735	7.77248	0.21378	0.250568				7.55	0.885722	2.35306	0.0287414	0.0487218			7.55	0.926559	7.32927	0.0157222	0.20612			7.55	1.84224	18.8095	0.336464	0.941049				7.55	0.303904	3.8683	0.0304812	0.0564485
7.6	1.71448	7.08608	0.0400699	0.0339739		7.6	4.91312	6.47141	0.709937	0.815997			7.6	2.59092	6.20901	0.175518	0.176651				7.6	0.943423	1.86886	0.0337307	0.0315396			7.6	0.903944	6.84473	0.0140828	0.187209			7.6	2.73715	18.662	0.51032	0.931947				7.6	0.807603	4.43448	0.0815632	0.0751947
7.65	1.4555	9.57937	0.0276276	0.0701243		7.65	6.35045	6.35283	0.917628	0.800978			7.65	1.18203	5.42094	0.0323124	0.139393				7.65	0.816826	1.58455	0.0227841	0.0214507			7.65	1.46671	5.68958	0.0548773	0.142124			7.65	2.19791	17.8877	0.40556	0.884168				7.65	1.11536	5.36409	0.112774	0.105974
7.7	2.51585	10.4912	0.0785704	0.0833455		7.7	4.33057	5.21336	0.625759	0.656645			7.7	1.33362	4.73788	0.0477201	0.107101				7.7	0.818906	2.02111	0.022964	0.0369426			7.7	1.27103	5.93498	0.0406923	0.151702			7.7	1.46489	19.7648	0.263154	1				7.7	0.617601	6.42929	0.0622944	0.141243
7.75	2.11978	12.6363	0.0595421	0.114448		7.75	5.06466	5.85614	0.731833	0.738063			7.75	1.69368	4.66437	0.084319	0.103625				7.75	0.759102	2.41147	0.0177928	0.0507947			7.75	2.13277	6.76099	0.103159	0.183941			7.75	1.86236	17.9267	0.340372	0.88658				7.75	0.698542	6.78589	0.0705029	0.15305
7.8	1.91339	10.0866	0.0496262	0.0774789		7.8	4.74845	6.16563	0.686142	0.777265			7.8	1.64422	5.04402	0.0792915	0.121574				7.8	1.02433	3	0.0407265	0.0716792			7.8	1.53531	6.83569	0.0598499	0.186856			7.8	1.82222	16.8959	0.332575	0.822969				7.8	1.16858	4.37782	0.118171	0.0733185
7.85	1.8122	10.6596	0.0447645	0.0857869		7.85	5.09159	5.61306	0.735725	0.707273			7.85	1.95829	4.04122	0.111214	0.0741645				7.85	0.825173	2.27791	0.0235058	0.0460554			7.85	1.80924	5.06684	0.0797067	0.117819			7.85	1.51435	14.9232	0.272763	0.701241				7.85	0.979468	5.78152	0.0989926	0.119795
7.9	1.77806	15.026	0.0431246	0.149096		7.9	5.61469	4.39522	0.811311	0.553013			7.9	1.58581	3.78506	0.0733547	0.0620539				7.9	0.844053	2.29263	0.0251383	0.0465775			7.9	0.909919	4.73708	0.0145159	0.104949			7.9	2.26339	16.3431	0.418282	0.788861				7.9	0.812323	4.04333	0.0820419	0.0622438
7.95	2.1661	13.1415	0.0617671	0.121772		7.95	6.33242	4.9661	0.915023	0.625325			7.95	2.09926	3.1507	0.125543	0.0320629				7.95	1.72927	3.34211	0.101682	0.0838191			7.95	1	4.10759	0.0210458	0.0803804			7.95	1.77554	14.1144	0.323506	0.651335				7.95	0.918623	5.11895	0.0928221	0.0978574
8	2.95935	15.5305	0.099878	0.15641		8	4.94253	6.8245	0.714186	0.860722			8	1.92784	3.90801	0.10812	0.0678667				8	1.33425	3.19993	0.0675246	0.078774			8	0.709669	4.64529	0	0.101367			8	1.98149	17.7097	0.363515	0.873189				8	0.900854	7.84788	0.0910201	0.188212
8.05	1.64155	13.8473	0.036566	0.132006		8.05	6.00739	3.79113	0.868056	0.476496			8.05	1.2475	3.18846	0.0389667	0.0338481				8.05	1.04211	3.59414	0.0422643	0.0927628			8.05	0.890868	5.05706	0.013135	0.117438			8.05	1.28439	13.3981	0.228088	0.607135				8.05	0.918607	7.25658	0.0928205	0.168634
8.1	2.08468	11.006	0.0578554	0.0908097		8.1	5.49186	5.60181	0.793563	0.705848			8.1	1.36119	4.53217	0.0505227	0.0973751				8.1	1.26084	2.45833	0.061177	0.0524575			8.1	1.32404	3.81832	0.0445352	0.0690907			8.1	1.50164	10.3955	0.270293	0.421859				8.1	0.777937	6.20958	0.0785547	0.133968
8.15	1.99081	10.6904	0.0533458	0.0862327		8.15	4.02712	4.54186	0.581911	0.571588			8.15	1.75881	6.18446	0.0909387	0.175491				8.15	1.36639	3.21001	0.0703043	0.0791316			8.15	0.916662	3.8003	0.0150047	0.0683873			8.15	1.39158	10.1303	0.248911	0.405493				8.15	0.771186	7.3483	0.07787	0.171671
8.2	1.82797	12.9033	0.0455221	0.118318		8.2	5.13831	5.79429	0.742476	0.730229			8.2	1.90947	3.99043	0.106252	0.0717633				8.2	2.12149	2.76345	0.135596	0.0632852			8.2	1.11608	2.45875	0.02946	0.0160278			8.2	2.65671	10.1618	0.494694	0.407435				8.2	1.00481	7.96562	0.101563	0.192111
8.25	1.97337	11.653	0.0525077	0.10019		8.25	5.41867	5.58885	0.782987	0.704207			8.25	2.34724	4.47826	0.150749	0.0948266				8.25	1.08133	3.23988	0.0456556	0.0801915			8.25	1.3487	3.80401	0.046323	0.0685323			8.25	1.6078	9.51948	0.290918	0.367802				8.25	1.28407	9.05388	0.129883	0.228143
8.3	2.1362	10.2586	0.0603309	0.0799732		8.3	6.22359	6.14821	0.899297	0.775058			8.3	3.55168	5.01157	0.273174	0.12004				8.3	1.03172	3.83807	0.041366	0.101419			8.3	1.56072	2.77723	0.0616918	0.0284579			8.3	1.3165	8.23592	0.234326	0.288599				8.3	0.693088	5.58045	0.0699498	0.113138
8.35	2.18592	13.3785	0.0627194	0.125209		8.35	5.23834	6.87466	0.75693	0.867076			8.35	3.82121	5.98559	0.30057	0.166088				8.35	1.34737	3.68874	0.0686593	0.0961198			8.35	1.66318	2.70195	0.0691188	0.0255195			8.35	1.40108	4.80173	0.250757	0.0766894				8.35	0.824201	5.58608	0.0832464	0.113324
8.4	2.53897	12.1969	0.0796813	0.108076		8.4	5.73128	4.60441	0.828159	0.579511			8.4	3.80906	5.50864	0.299335	0.14354				8.4	1.58141	3.6489	0.0888963	0.0947058			8.4	0.992546	2.96373	0.0205055	0.0357366			8.4	1.06497	7.50391	0.18546	0.24343				8.4	0.567358	6.29199	0.0571991	0.136697
8.45	3.12925	11.3742	0.10804	0.0961478		8.45	5.13848	6.04198	0.742501	0.761602			8.45	4.05407	7.39862	0.32424	0.232892				8.45	1.39477	3.6326	0.0727581	0.0941274			8.45	1.20392	2.74941	0.0358276	0.0273719			8.45	0.980021	6.10917	0.168957	0.157366				8.45	0.853475	5.8743	0.0862153	0.122867
8.5	1.40055	11.9193	0.0249878	0.104051		8.5	6.06202	5.80492	0.875949	0.731576			8.5	4.92678	8.10841	0.412946	0.26645				8.5	0.782502	4.56041	0.0198162	0.127052			8.5	1.44357	3.21533	0.0531996	0.0455563			8.5	0.739225	8.21819	0.122176	0.287505				8.5	0.868757	5.93699	0.0877651	0.124943
8.55	1.80491	11.2254	0.0444146	0.0939895		8.55	5.73471	5.69201	0.828654	0.717273			8.55	5.18771	6.5777	0.439467	0.194082				8.55	1.03724	6.18834	0.0418433	0.18482			8.55	1.05458	2.68618	0.0250022	0.024904			8.55	1.08112	8.02123	0.188598	0.275351				8.55	0.721692	3.47021	0.0728507	0.0432678
8.6	1.79748	9.94624	0.0440577	0.0754436		8.6	5.79973	3.12623	0.83805	0.392275			8.6	3.28294	6.89266	0.245858	0.208972				8.6	1.5951	5.31585	0.0900802	0.153859			8.6	1.20655	3.31268	0.0360181	0.0493558			8.6	0.723503	9.74482	0.119122	0.381707				8.6	0.39923	3.0485	0.0401486	0.029305
8.65	1.90207	9.81364	0.0490823	0.073521		8.65	4.2099	4.37372	0.608322	0.55029			8.65	3.05497	6.42158	0.222686	0.186701				8.65	1.77489	4.39968	0.105626	0.121348			8.65	1.22003	2.86502	0.0369957	0.0318841			8.65	0.761963	11.4461	0.126594	0.486686				8.65	0.00334	3.5504	0	0.0459226
8.7	1.53768	9.43252	0.0315758	0.0679952		8.7	5.62588	4.29262	0.812928	0.540017			8.7	3.95	8.75152	0.313661	0.296854				8.7	1.00955	3.78975	0.0394487	0.0997041			8.7	1.13955	3.30372	0.0311614	0.0490064			8.7	1.00046	8.16309	0.172926	0.284105				8.7	0.0843631	3.29928	0.00821684	0.0376083
8.75	2.02978	7.63564	0.0552179	0.041942		8.75	5.47397	4.29131	0.790978	0.539852			8.75	4.32386	9.06711	0.351662	0.311774				8.75	0.737278	3.41433	0.0159057	0.0863821			8.75	1.26927	4.60112	0.0405645	0.0996425			8.75	0.714225	6.95449	0.117319	0.209528				8.75	0.612018	2.83509	0.0617282	0.0222389
8.8	1.17664	8.68321	0.0142301	0.0571308		8.8	5.80985	4.97894	0.839511	0.626951			8.8	3.10443	8.07625	0.227713	0.264929				8.8	0.798977	6.48014	0.0212407	0.195175			8.8	1.15656	5.28005	0.0323945	0.126141			8.8	1.46694	7.10497	0.263553	0.218813				8.8	0.498641	2.90327	0.0502302	0.0244964
8.85	2.17055	9.88912	0.061981	0.0746154		8.85	3.82902	4.41509	0.553287	0.55553			8.85	2.1322	6.04022	0.128892	0.168671				8.85	0.942738	3.55468	0.0336715	0.0913626			8.85	1.5921	4.08594	0.0639666	0.0795358			8.85	1.92383	8.87069	0.352314	0.327768				8.85	0.0659742	4.61483	0.00635196	0.081166
8.9	2.11384	16.3659	0.0592565	0.168523		8.9	4.24676	4.15305	0.613649	0.522338			8.9	1.56848	5.34852	0.0715929	0.13597				8.9	0.716158	5.81934	0.0140795	0.171726			8.9	1.5215	3.99955	0.0588485	0.076164			8.9	1.35987	5.87946	0.242752	0.143191				8.9	0.755029	3.51871	0.0762315	0.0448737
8.95	2.07604	13.2449	0.0574406	0.12327		8.95	4.55948	5.12371	0.658836	0.645289			8.95	2.17323	6.28801	0.133062	0.180386				8.95	1.4506	5.54179	0.077585	0.161877			8.95	1.07547	3.97115	0.0265168	0.0750554			8.95	1.16046	5.66408	0.204011	0.129902				8.95	0.558106	3.16938	0.0562608	0.0333074
9	1.95876	11.1043	0.0518061	0.0922338		9	3.45499	4.37813	0.49924	0.550848			9	2.03818	4.12153	0.119335	0.077961				9	1.31139	5.79355	0.0655483	0.170811			9	1.21871	3.45864	0.0368998	0.0550526			9	1.38107	7.61584	0.24687	0.250336				9	0.0531778	2.67471	0.00505423	0.0169287
9.05	1.53223	9.96708	0.0313137	0.0757458		9.05	3.79088	6.5945	0.547775	0.831589			9.05	1.48855	4.37478	0.0634682	0.089934				9.05	1.20353	4.79615	0.0562214	0.135417			9.05	1.28713	4.74715	0.0418597	0.105342			9.05	1.65138	5.75404	0.299383	0.135453				9.05	0.13037	2.3856	0.0128826	0.00735642
9.1	1.40346	9.69381	0.0251275	0.0717836		9.1	5.13646	5.98729	0.742209	0.754675			9.1	0.999077	3.87619	0.0137161	0.0663622				9.1	1.229	4.08865	0.0584237	0.110311			9.1	1.88948	3.92811	0.0855236	0.0733756			9.1	1.33562	4.75688	0.238041	0.0739221				9.1	0.342452	2.48746	0.0343906	0.0107288
9.15	3.25259	10.3987	0.113966	0.0820033		9.15	4.02	5.18831	0.580882	0.653472			9.15	1	4.51714	0.0138099	0.0966643				9.15	0.820654	3.16228	0.0231151	0.0774377			9.15	1.42285	3.95519	0.0516976	0.0744325			9.15	1.62925	5.9403	0.295084	0.146946				9.15	0.690767	2.59334	0.0697144	0.0142347
9.2	2.4554	11.5078	0.0756663	0.0980855		9.2	2.54667	6.62638	0.367988	0.835627			9.2	0.877337	3.1198	0.00134184	0.0306024				9.2	0.846029	3.10904	0.0253092	0.0755485			9.2	1.23352	3.40617	0.0379737	0.0530049			9.2	1.32701	6.08581	0.236367	0.155925				9.2	0.676686	3.54858	0.0682864	0.0458624
9.25	1.822	11.4495	0.0452355	0.0972388		9.25	3.08317	5.5211	0.445512	0.695625			9.25	1	2.80486	0.0138099	0.0157127				9.25	1.42123	3.62593	0.075046	0.0938907			9.25	1.49791	4.35537	0.0571385	0.0900513			9.25	0.910194	7.14155	0.155391	0.22107				9.25	0.630862	3.55757	0.0636392	0.0461603
9.3	2.06297	13.9039	0.0568126	0.132827		9.3	3.17834	5.35227	0.459264	0.67424			9.3	1.82822	2.75264	0.0979943	0.0132442				9.3	1.37984	4.66106	0.0714671	0.130623			9.3	1.32438	4.51718	0.0445598	0.0963667			9.3	1.53773	5.6381	0.277304	0.128299				9.3	0.735471	3.76053	0.0742481	0.0528802
9.35	3.64281	13.5226	0.132714	0.127298		9.35	3.78163	4.10938	0.546439	0.516807			9.35	0.889541	2.4725	0.00258234	0				9.35	0.736842	4.00289	0.015868	0.107268			9.35	1	3.65838	0.0210458	0.0628485			9.35	1.01329	5.29758	0.17542	0.107286				9.35	1.12325	3.9965	0.113574	0.0606931
9.4	2.07039	13.8898	0.0571688	0.132621		9.4	6.5671	5.71061	0.948933	0.71963			9.4	1.16925	2.87797	0.0310136	0.0191691				9.4	1.45825	4.09643	0.0782468	0.110587			9.4	1.53313	3.1437	0.0596919	0.0427607			9.4	0.883727	4.59621	0.150249	0.064008				9.4	1.13493	4.06572	0.114759	0.062985
9.45	1.77771	12.4385	0.0431075	0.11158		9.45	5.46913	4.52374	0.790279	0.569293			9.45	1.21732	5.10291	0.035899	0.124358				9.45	0.9493	4.55202	0.0342389	0.126754			9.45	0.981393	3.87706	0.019697	0.0713833			9.45	1.09405	4.03918	0.191109	0.0296354				9.45	0.65297	4.28028	0.0658813	0.0700892
9.5	2.50334	14.5697	0.0779696	0.14248		9.5	4.86115	4.77033	0.702427	0.600527			9.5	2.1675	4.04696	0.132479	0.0744356				9.5	1.60335	5.10249	0.0907938	0.146288			9.5	1.13736	3.48221	0.0310031	0.0559726			9.5	1.32869	4.94473	0.236694	0.0855132				9.5	0.365635	4.24154	0.0367416	0.0688063
9.55	2.60134	13.6825	0.0826778	0.129617		9.55	3.57919	5.59292	0.517186	0.704722			9.55	1.96649	5.7741	0.112048	0.15609				9.55	1.4853	4.02465	0.0805859	0.10804			9.55	1.47709	3.98445	0.0556293	0.0755746			9.55	1.22366	4.79058	0.21629	0.0760017				9.55	0.385175	4.23113	0.0387233	0.0684617
9.6	1.81765	9.76691	0.0450263	0.0728435		9.6	2.74809	5.15355	0.397093	0.649069			9.6	2.33747	6.344	0.149756	0.183033				9.6	1.65435	4.34983	0.0952036	0.119579			9.6	1.70268	3.89568	0.0719821	0.0721099			9.6	0.910144	3.98417	0.155381	0.0262415				9.6	0.474398	5.62117	0.0477717	0.114486
9.65	1.95787	9.60107	0.0517631	0.070439		9.65	3.80177	5.08615	0.549349	0.640532			9.65	2.98433	7.31215	0.215506	0.228805				9.65	1.09797	3.13502	0.0470941	0.0764706			9.65	1	3.59237	0.0210458	0.060272			9.65	0.69333	4.607	0.11326	0.0646737				9.65	1.11745	5.76241	0.112986	0.119162
9.7	1.96626	8.81202	0.0521662	0.0589984		9.7	2.722	3.79236	0.393324	0.476651			9.7	2.19492	8.98472	0.135267	0.307879				9.7	1.58468	2.68067	0.0891787	0.0603474			9.7	1.67453	4.16245	0.0699417	0.0825218			9.7	0.720849	3.65835	0.118606	0.00613602				9.7	0.828783	7.49586	0.0837111	0.176557
9.75	2.22813	12.8492	0.0647477	0.117534		9.75	4.76608	3.30628	0.68869	0.415081			9.75	2.93238	11.2553	0.210226	0.415225				9.75	0.999739	2.64051	0.0386003	0.0589224			9.75	1.45856	5.02076	0.0542862	0.116021			9.75	0.993415	4.88901	0.171559	0.0820753				9.75	0.642368	5.7184	0.0648061	0.117705
9.8	2.59093	10.716	0.0821775	0.0866039		9.8	4.15259	3.75046	0.600041	0.471344			9.8	2.91309	11.2557	0.208265	0.415244				9.8	1.22213	2.70204	0.05783	0.0611059			9.8	1.93866	6.08615	0.0890881	0.157602			9.8	0.735654	5.47272	0.121482	0.118094				9.8	0.589048	6.75386	0.0593987	0.151989
9.85	2.75402	12.4799	0.0900132	0.112179		9.85	3.74873	4.3223	0.541685	0.543777			9.85	4.38025	12.9458	0.357393	0.495146				9.85	1.13845	3.08064	0.0505942	0.0745409			9.85	2.08844	5.34018	0.0999453	0.128487			9.85	0.367214	6.65464	0.049904	0.191025				9.85	0.914857	7.13083	0.0924402	0.164471
9.9	1.63037	15.525	0.036029	0.156331		9.9	2.74307	4.92034	0.396369	0.619529			9.9	4.0433	15.6056	0.323144	0.620897				9.9	1.13962	4.06958	0.0506955	0.109634			9.9	2.0472	8.09897	0.096956	0.236161			9.9	0.491959	6.63521	0.0741389	0.189826				9.9	1.5179	7.4495	0.153597	0.175022
9.95	1.92673	13.0384	0.0502671	0.120277		9.95	2.23587	4.4419	0.323079	0.558926			9.95	5.67915	15.7558	0.48942	0.627994				9.95	1.44395	3.60355	0.0770102	0.0930967			9.95	2.17345	7.42385	0.106108	0.209811			9.95	1.0304	6.0013	0.178744	0.15071				9.95	1.26242	7.88023	0.127688	0.189283
10	2.22998	10.6745	0.0648363	0.0860024		10	4.09506	3.88733	0.591727	0.488681			10	5.0958	14.9964	0.430125	0.592093				10	1	4.40969	0.0386228	0.121703			10	2.858	6.87246	0.15573	0.188291			10	0.76802	5.64667	0.12777	0.128827				10	1.39345	8.87605	0.140976	0.222255
10.05	2.47164	12.6669	0.0764466	0.11489		10.05	2.3289	3.77625	0.336522	0.474611			10.05	5.31183	13.7144	0.452084	0.531482				10.05	0.90069	2.98747	0.0300357	0.0712345			10.05	2.05023	5.49846	0.0971757	0.134665			10.05	0.682797	7.26517	0.111214	0.228698				10.05	0.665867	7.44841	0.0671892	0.174986
10.1	1.91141	11.0127	0.0495309	0.0909067		10.1	1.87803	3.02708	0.271372	0.379716			10.1	4.06101	16.1243	0.324945	0.645416				10.1	0.976903	3.86529	0.0366257	0.102385			10.1	2.45184	6.39383	0.126288	0.169611			10.1	0.601571	8.13716	0.0954336	0.282505				10.1	0.858503	6.56567	0.0867252	0.145758
10.15	2.22327	7.85485	0.0645139	0.0451204		10.15	1.86769	4.06082	0.269878	0.510657			10.15	4.16452	16.5706	0.335466	0.666516				10.15	1.57007	3.65293	0.0879155	0.0948488			10.15	3.04945	7.89026	0.169609	0.228015			10.15	0.693687	5.49109	0.113329	0.119227				10.15	1.31052	5.60672	0.132565	0.114008
10.2	2.11932	8.9718	0.0595198	0.0613151		10.2	1.91741	3.4759	0.277062	0.436567			10.2	6.86817	15.6702	0.610277	0.62395				10.2	1.31147	3.2253	0.0655551	0.0796742			10.2	4.92125	6.17539	0.305293	0.161085			10.2	1.20351	6.75204	0.212376	0.197035				10.2	0.967457	7.68867	0.0977746	0.182941
10.25	1.65414	8.68123	0.0371708	0.0571021		10.25	2.03417	3.46478	0.293934	0.435157			10.25	6.17663	13.369	0.539986	0.515154				10.25	0.998779	4.83621	0.0385173	0.136839			10.25	8.26073	5.39091	0.547368	0.130467			10.25	1.1658	4.56603	0.205049	0.0621453				10.25	0.921564	7.78918	0.0931204	0.186268
10.3	1.51026	7.19188	0.0302583	0.035508		10.3	1.81248	3.16605	0.2619	0.397319			10.3	5.35476	12.0295	0.456447	0.451827				10.3	0.944543	3.66595	0.0338275	0.0953109			10.3	7.28835	5.41487	0.476882	0.131403			10.3	0.30559	8.07799	0.0379322	0.278854				10.3	1.98089	7.09176	0.20055	0.163177
10.35	2.9222	6.8411	0.0980931	0.0304219		10.35	1.72893	2.86329	0.249827	0.358968			10.35	4.89726	12.9483	0.409945	0.495265				10.35	1.51559	4.191	0.0832047	0.113943			10.35	5.65605	9.52548	0.358558	0.291836			10.35	0.685582	9.68384	0.111755	0.377944				10.35	1.83495	6.61805	0.18575	0.147492
10.4	2.35709	8.06814	0.0709429	0.0482129		10.4	1.6671	3.66568	0.240893	0.460605			10.4	5.45435	12.4447	0.466569	0.471455				10.4	2.45305	4.74582	0.164265	0.133631			10.4	5.81886	9.21089	0.37036	0.279558			10.4	0.853513	9.8529	0.144379	0.388376				10.4	1.40011	7.6837	0.141652	0.182776
10.45	2.29284	7.52428	0.0678566	0.0403274		10.45	1.65006	2.54787	0.23843	0.319016			10.45	7.39457	11.8478	0.663783	0.443235				10.45	1.21624	3.75402	0.0573205	0.0984361			10.45	7.10804	11.098	0.463811	0.353211			10.45	0.813157	8.33123	0.136539	0.294481				10.45	2.24481	9.51194	0.227315	0.243309
10.5	1.9388	8.34606	0.050847	0.0522425		10.5	0.947837	1.26134	0.136961	0.156055			10.5	5.40253	13.7205	0.461302	0.531775				10.5	1.22986	4.65142	0.0584981	0.130281			10.5	6.44436	12.1545	0.415702	0.394444			10.5	0.914213	8.82852	0.156172	0.325166				10.5	2.88014	9.31822	0.291747	0.236895
10.55	1.86489	7.28127	0.0472963	0.036804		10.55	0.837842	1.28906	0.121067	0.159567			10.55	4.6097	13.394	0.380716	0.516335				10.55	2.38281	4.66612	0.158192	0.130803			10.55	6.97733	14.2723	0.454336	0.477101			10.55	0.681478	8.29333	0.110957	0.292142				10.55	2.33973	11.0835	0.236942	0.295343
10.6	1.89726	7.96066	0.0488511	0.0466545		10.6	0.689284	1.24248	0.0996002	0.153666			10.6	5.9227	12.9028	0.514175	0.493115				10.6	1.12802	4.06249	0.0496922	0.109383			10.6	6.86615	13.2341	0.446277	0.436582			10.6	0.814414	8.46775	0.136783	0.302904				10.6	3.0342	12.4255	0.307371	0.339778
10.65	1.9503	7.93871	0.0513996	0.0463362		10.65	0.834701	0.652649	0.120613	0.0789546			10.65	6.32902	14.3896	0.555475	0.563408				10.65	1.10295	5.15833	0.0475251	0.148269			10.65	5.76424	11.0369	0.366401	0.350824			10.65	0.877497	6.8702	0.149039	0.204326				10.65	2.42824	15.1394	0.245918	0.429633
10.7	2.10426	9.48022	0.0587961	0.0686868		10.7	0.776793	0.58483	0.112245	0.0703642			10.7	4.98645	14.3196	0.41901	0.560098				10.7	1.50362	3.22494	0.0821701	0.0796612			10.7	6.95162	14.9271	0.452473	0.502657			10.7	0.810897	7.29645	0.1361	0.230628				10.7	3.47356	15.9811	0.351927	0.457504
10.75	1.88404	7.44754	0.048216	0.0392148		10.75	0.289894	0.519223	0.0418892	0.062054			10.75	6.76614	15.2326	0.599906	0.603262				10.75	1.5903	5.12978	0.0896651	0.147256			10.75	5.95802	13.0521	0.380448	0.429478			10.75	0.722303	9.65442	0.118889	0.376129				10.75	2.71651	14.8825	0.275152	0.421127
10.8	1.50539	8.32734	0.0300247	0.051971		10.8	0.512432	0.5389	0.0740454	0.0645465			10.8	5.82914	9.79006	0.504665	0.345953				10.8	2.14197	4.16822	0.137367	0.113134			10.8	7.76375	13.3013	0.511343	0.439203			10.8	0.960034	8.31859	0.165074	0.2937				10.8	2.87272	19.4169	0.290994	0.571262
10.85	1.69288	8.82912	0.0390322	0.0592464		10.85	0.433645	0.433645	0.0626609	0.0512142			10.85	5.8312	11.877	0.504874	0.444619				10.85	2.11976	5.22712	0.135447	0.15071			10.85	6.00518	14.4169	0.383866	0.482745			10.85	0.658193	6.6839	0.106434	0.19283				10.85	3.41339	18.2047	0.345826	0.531126
10.9	2.18586	9.67234	0.0627167	0.0714723		10.9	0.746113	0.778934	0.107812	0.0949507			10.9	6.1562	11.5788	0.537909	0.430519				10.9	1.97411	6.57961	0.122852	0.198704			10.9	5.06571	13.6413	0.315765	0.452475			10.9	1.16442	8.14693	0.20478	0.283108				10.9	4.12439	16.3957	0.41793	0.47123
10.95	1.84361	11.2123	0.0462737	0.0938004		10.95	0.452707	0.673664	0.0654153	0.0816165			10.95	6.86122	13.2923	0.609571	0.511529				10.95	1.89624	4.17991	0.116119	0.113549			10.95	5.38419	13.9717	0.338851	0.465368			10.95	1.2193	6.66753	0.215442	0.19182				10.95	3.8787	22.1303	0.393015	0.661104
11	2.07094	8.80188	0.0571955	0.0588515		11	0.13215	0.836488	0.0190954	0.102241			11	7.32763	14.5153	0.656978	0.569349				11	1.96052	3.75395	0.121678	0.0984338			11	9.56457	10.2681	0.641882	0.320819			11	1.23449	7.08912	0.218394	0.217835				11	4.96691	24.2982	0.503374	0.73288
11.05	2.4189	9.15868	0.0739127	0.0640247		11.05	0.499904	0.893845	0.0722352	0.109506			11.05	6.19761	13.6737	0.542118	0.529558				11.05	1.90131	3.86853	0.116557	0.1025			11.05	6.07169	15.9168	0.388688	0.541285			11.05	0.734275	5.93904	0.121215	0.146869				11.05	4.25672	24.5147	0.431351	0.740051
11.1	1.5583	9.63811	0.0325662	0.0709759		11.1	0.477545	1.24667	0.0690044	0.154197			11.1	5.80184	11.5748	0.50189	0.43033				11.1	2.47285	3.2543	0.165978	0.0807032			11.1	5.74741	13.3692	0.36518	0.441854			11.1	0.916626	6.76237	0.15664	0.197673				11.1	4.5098	24.1128	0.457016	0.726743
11.15	2.42343	10.3811	0.0741305	0.0817493		11.15	0.122512	0.983635	0.0177028	0.120879			11.15	5.44152	12.7133	0.465266	0.484155				11.15	2.62181	3.10942	0.178858	0.075562			11.15	7.62724	12.8464	0.501448	0.421449			11.15	0.110339	5.81623	0	0.13929				11.15	4.97157	27.1349	0.503846	0.826804
11.2	1.28162	10.1108	0.0192739	0.0778299		11.2	0.083362	0.691217	0.0120456	0.0838399			11.2	5.96615	11.8068	0.518592	0.441299				11.2	2.82621	5.13125	0.196532	0.147308			11.2	5.93906	14.9759	0.379073	0.504562			11.2	0.474345	8.19645	0.0707169	0.286164				11.2	6.10043	26.6397	0.618328	0.810409
11.25	1.76248	10.2345	0.042376	0.0796237		11.25	0.0393685	0.739811	0.00568868	0.0899952			11.25	6.96772	11.5429	0.620396	0.428821				11.25	2.10232	5.54027	0.133938	0.161823			11.25	6.74743	14.7462	0.437671	0.495597			11.25	0.785896	7.62736	0.131243	0.251047				11.25	6.97705	25.4458	0.707229	0.770877
11.3	2.05397	14.6683	0.0563803	0.143909		11.3	0.383103	0.889374	0.0553576	0.10894			11.3	6.06162	9.79376	0.528296	0.346128				11.3	2.89583	4.87351	0.202552	0.138162			11.3	7.686	15.151	0.505707	0.511397			11.3	1.22499	9.53305	0.216547	0.36864				11.3	7.08187	21.5414	0.717859	0.641605
11.35	3.93994	14.7679	0.146989	0.145354		11.35	0.38366	0.975319	0.0554381	0.119826			11.35	8.66926	11.9422	0.793347	0.447698				11.35	3.18049	5.48537	0.227166	0.159875			11.35	8.01816	16.2111	0.529785	0.552772			11.35	1.2433	9.08332	0.220106	0.340889				11.35	6.17186	24.6164	0.625572	0.743418
11.4	2.13211	13.1746	0.0601343	0.122252		11.4	0.252555	1.05837	0.0364936	0.130346			11.4	6.1637	9.04627	0.538671	0.310789				11.4	2.54648	4.78363	0.172345	0.134973			11.4	7.68559	16.3754	0.505677	0.559181			11.4	0.741162	7.847	0.122552	0.264601				11.4	7.15518	23.6828	0.725294	0.712505
11.45	2.02193	13.804	0.054841	0.131377		11.45	0.398411	1.96516	0.0575696	0.245205			11.45	4.4354	9.11302	0.362999	0.313944				11.45	1.98847	5.48225	0.124094	0.159764			11.45	6.60518	16.0255	0.427359	0.545528			11.45	0.959907	8.17829	0.165049	0.285043				11.45	7.72979	23.8516	0.783567	0.718096
11.5	2.76297	12.3051	0.0904432	0.109645		11.5	0.427501	1.0491	0.061773	0.129172			11.5	4.64403	8.04191	0.384206	0.263306				11.5	1.28932	6.52979	0.0636397	0.196937			11.5	8.94163	15.5261	0.596727	0.526037			11.5	1	9.81542	0.172838	0.386063				11.5	7.16289	28.4485	0.726076	0.870297
11.55	1.67794	10.0231	0.0383144	0.0765582		11.55	0.0987421	1.25895	0.014268	0.155753			11.55	4.97136	6.01941	0.417477	0.167687				11.55	1.50318	5.26287	0.0821319	0.151979			11.55	8.15025	14.5189	0.53936	0.486724			11.55	0.993095	8.86136	0.171497	0.327193				11.55	6.69715	25.1612	0.678843	0.761456
11.6	2.77501	10.4225	0.0910217	0.0823486		11.6	0.563526	0.679849	0.0814284	0.0824			11.6	4.35586	7.39474	0.354914	0.232709				11.6	2.27384	6.23976	0.148769	0.186645			11.6	7.88935	13.8528	0.520448	0.460727			11.6	1.60273	8.84391	0.289933	0.326116				11.6	8.64138	25.269	0.876014	0.765026
11.65	1.4004	7.47558	0.0249801	0.0396214		11.65	0.796682	0.903393	0.115119	0.110715			11.65	4.18101	7.62879	0.337142	0.243774				11.65	2.72648	6.7949	0.187909	0.206344			11.65	8.09401	13.8769	0.535283	0.46167			11.65	0.928485	9.70831	0.158945	0.379454				11.65	9.53218	23.0064	0.966353	0.69011
11.7	1.04549	5.67704	0.00792914	0.0135442		11.7	0.492782	0.953531	0.071206	0.117066			11.7	4.98144	8.3941	0.418501	0.279956				11.7	1.88348	7.0488	0.115016	0.215354			11.7	8.29382	13.8074	0.549767	0.458955			11.7	0.871276	9.56525	0.14783	0.370627				11.7	7.43268	26.8417	0.753435	0.817097
11.75	1.87255	5.94882	0.0476639	0.0174847		11.75	0.314749	0.888006	0.0454806	0.108766			11.75	3.44869	7.94059	0.262706	0.258515				11.75	2.9355	5.63124	0.205982	0.165051			11.75	7.28841	14.2901	0.476886	0.477796			11.75	1.43597	9.17507	0.257536	0.34655				11.75	7.58929	29.5895	0.769318	0.908075
11.8	1.20986	7.57483	0.0158263	0.0410603		11.8	0.547814	0.839553	0.079158	0.102629			11.8	4.52707	9.27004	0.372317	0.321368				11.8	2.8434	6.54745	0.198018	0.197563			11.8	6.5643	12.748	0.424396	0.417607			11.8	1.08755	7.52713	0.189846	0.244863				11.8	7.619	30.1959	0.772332	0.928154
11.85	0.955966	7.46142	0.00362821	0.0394159		11.85	0.516235	0.64267	0.0745949	0.0776906			11.85	4.17563	7.29291	0.336595	0.227895				11.85	2.47377	5.24966	0.166057	0.15151			11.85	8.0387	11.1363	0.531273	0.354704			11.85	0.712339	6.20361	0.116953	0.163194				11.85	8.41679	26.5636	0.853238	0.807888
11.9	2.20908	5.29811	0.0638322	0.00804997		11.9	0.146574	0.515274	0.0211796	0.0615538			11.9	5.16993	9.92315	0.43766	0.352245				11.9	2.16753	5.80457	0.139577	0.171202			11.9	11.1859	13.6116	0.759412	0.451316			11.9	0.884331	5.39332	0.150366	0.113194				11.9	6.67736	28.384	0.676836	0.868161
11.95	1.72183	5.08303	0.0404228	0.00493153		11.95	0.473973	0.646016	0.0684881	0.0781145			11.95	5.17414	7.24685	0.438088	0.225717				11.95	2.752	6.91345	0.190115	0.210551			11.95	9.57022	15.4293	0.642292	0.522256			11.95	0.746518	5.74939	0.123593	0.135166				11.95	7.54034	24.6218	0.764354	0.743595
12	1.99433	5.37673	0.0535151	0.00918983		12	0.278702	0.608457	0.0402719	0.073357			12	3.49553	7.92578	0.267467	0.257815				12	1.70214	5.02253	0.0993359	0.14345			12	7.64454	14.7851	0.502702	0.497114			12	0.909963	7.01082	0.155346	0.213003				12	8.88918	25.5463	0.901145	0.774206
12.05	1.48362	6.99754	0.0289784	0.0326901		12.05	0	0.804623	0	0.0982047			12.05	3.78844	9.39157	0.297239	0.327113				12.05	2.56704	7.44722	0.174122	0.229492			12.05	8.26553	13.1407	0.547717	0.432936			12.05	0.927554	7.49633	0.158764	0.242962				12.05	8.54461	26.051	0.866201	0.790915
12.1	1.75425	5.69647	0.0419804	0.0138258		12.1	0	0.884187	0	0.108283			12.1	3.622	9.38014	0.280321	0.326573				12.1	2.58139	5.71415	0.175363	0.167993			12.1	7.60417	15.2217	0.499775	0.514154			12.1	0.785114	6.61348	0.131091	0.188485				12.1	6.58011	28.6468	0.666974	0.876862
12.15	2.75382	7.0121	0.0900033	0.0329012		12.15	0.494848	1	0.0715045	0.122952			12.15	3.24145	9.42802	0.24164	0.328837				12.15	2.37118	4.76532	0.157186	0.134323			12.15	8.69285	14.8629	0.578692	0.500151			12.15	0.919875	8.78315	0.157272	0.322367				12.15	6.96084	32.3658	0.705585	1
12.2	2.45449	11.1963	0.0756227	0.0935683		12.2	0.471717	2.42446	0.0681622	0.303384			12.2	4.43665	12.4675	0.363127	0.472536				12.2	1.74606	3.0929	0.103134	0.0749757			12.2	11.4093	14.1607	0.775602	0.472746			12.2	1.28015	7.3026	0.227263	0.231008				12.2	7.57197	26.2292	0.767562	0.796816
12.25	1.16462	8.25033	0.0136526	0.0508544		12.25	0.30347	0.846628	0.0438509	0.103525			12.25	3.9707	10.9829	0.315765	0.402349				12.25	1.89695	3.48287	0.116181	0.0888144			12.25	8.78467	13.9308	0.585348	0.463774			12.25	1.11506	7.06645	0.19519	0.216436				12.25	9.86395	26.9534	1	0.820794
12.3	1.33295	7.31351	0.0217399	0.0372714		12.3	0.53082	0.965	0.0767024	0.118519			12.3	3.78477	12.4103	0.296866	0.469828				12.3	0.997661	3.6636	0.0384206	0.0952276			12.3	8.54001	13.0311	0.567614	0.428656			12.3	0.693336	7.52297	0.113261	0.244606				12.3	8.49624	27.8798	0.861296	0.851469
12.35	1.44125	8.43344	0.0269428	0.0535093		12.35	0.599311	0.997209	0.0865992	0.122599			12.35	4.1681	12.8492	0.335829	0.490578				12.35	1.622	3.68514	0.0924059	0.0959919			12.35	9.13509	13.4447	0.61075	0.4448			12.35	0.974225	8.08589	0.167831	0.279342				12.35	7.07924	29.4114	0.717593	0.902178
12.4	0.948703	7.52091	0.00327928	0.0402786		12.4	0.184829	0.995062	0.0267074	0.122327			12.4	5.81201	18.4065	0.502924	0.753312				12.4	1.07752	2.70904	0.0453255	0.0613544			12.4	10.4235	14.2142	0.704142	0.474832			12.4	1.5602	5.58165	0.281669	0.124815				12.4	7.55675	26.1361	0.766019	0.793735
12.45	1.74346	9.88431	0.041462	0.0745456		12.45	0.357993	0.662184	0.0517293	0.0801624			12.45	5.35873	20.1635	0.45685	0.836379				12.45	0.955975	2.57155	0.0348161	0.0564753			12.45	14.5049	12.8299	1	0.420804			12.45	0.934711	7.1498	0.160154	0.221579				12.45	7.96472	27.4227	0.807392	0.836335
12.5	1.87672	7.95336	0.0478644	0.0465487		12.5	0.124841	0.635735	0.0180393	0.0768122			12.5	2.65737	16.8138	0.182272	0.678016				12.5	0.937913	3.34807	0.0332543	0.0840306			12.5	11.0825	10.4853	0.751913	0.329296			12.5	0.994394	4.81491	0.171749	0.0775029				12.5	7.46162	26.3476	0.756371	0.800738
12.55	2.40414	7.12079	0.0732034	0.0344772		12.55	0.643552	0.929627	0.092992	0.114039			12.55	4.74567	16.0305	0.394537	0.640983				12.55	0.815904	2.38615	0.0227043	0.0498962			12.55	9.20513	13.0452	0.615827	0.42921			12.55	1.17229	6.51467	0.206309	0.182388				12.55	4.47126	22.6925	0.453108	0.679718
12.6	2.07234	8.49848	0.0572627	0.0544524		12.6	0.46976	1.43886	0.0678795	0.178541			12.6	5.16729	14.5194	0.437392	0.569541				12.6	1.00038	2.25983	0.0386555	0.0454136			12.6	8.23792	13.1753	0.545715	0.434287			12.6	0.464424	6.8262	0.0687895	0.201611				12.6	4.17106	21.932	0.422664	0.654537
12.65	2.31592	8.3899	0.0689651	0.0528781		12.65	0.150962	0.596331	0.0218137	0.071821			12.65	6.19448	13.7638	0.541799	0.53382				12.65	0.982604	1.90549	0.0371186	0.0328394			12.65	10.1345	12.0719	0.683196	0.391219			12.65	0.93068	8.66048	0.159371	0.314797				12.65	5.26799	17.0084	0.533907	0.491517
12.7	2.08428	9.30005	0.0578365	0.0660744		12.7	0.147469	0.530502	0.021309	0.0634827			12.7	5.03098	9.38606	0.423536	0.326853				12.7	1.4866	1.81607	0.0806982	0.0296666			12.7	11.2149	14.0284	0.761513	0.46758			12.7	0.916171	8.88744	0.156552	0.328802				12.7	4.95506	15.9704	0.502171	0.457148
12.75	2.24103	8.51025	0.0653673	0.0546231		12.75	0.733271	0.776842	0.105956	0.0946857			12.75	5.26379	11.8534	0.4472	0.443503				12.75	1.32365	2.34437	0.0666079	0.0484135			12.75	10.3034	13.3631	0.695443	0.441617			12.75	0.679119	7.81286	0.110499	0.262494				12.75	4.40655	15.3125	0.446546	0.435364
12.8	2.67711	5.50134	0.0863178	0.0109966		12.8	0.430339	0.996601	0.0621832	0.122522			12.8	4.96909	10.5978	0.417246	0.384139				12.8	1.43289	3.72801	0.0760538	0.0975132			12.8	8.76253	14.9019	0.583744	0.501672			12.8	1.18581	7.45651	0.208935	0.240505				12.8	4.45394	18.3136	0.451352	0.534733
12.85	1.45122	5.72471	0.0274217	0.0142352		12.85	0.0316763	0.870575	0.00457717	0.106559			12.85	5.503	10.0266	0.471515	0.357134				12.85	0.707494	4.83655	0.0133304	0.136851			12.85	11.0456	17.8376	0.749239	0.616252			12.85	0.553395	6.9699	0.0860742	0.210478				12.85	4.72296	14.4052	0.478634	0.405326
12.9	1.81554	5.4013	0.0449252	0.00954615		12.9	0.0355123	0.311384	0.00513146	0.0357278			12.9	4.28372	9.32976	0.347582	0.324191				12.9	0.934419	3.66802	0.0329522	0.0953844			12.9	7.06565	17.5827	0.460738	0.606302			12.9	0.634328	5.99991	0.101797	0.150624				12.9	4.16343	14.6128	0.42189	0.412197
12.95	2.1656	6.26025	0.0617433	0.0220002		12.95	1.1978	0.692116	0.17308	0.0839538			12.95	6.06761	8.82063	0.528904	0.300121				12.95	0.998754	3.8292	0.0385151	0.101104			12.95	8.93116	17.9923	0.595968	0.622289			12.95	0.859379	6.48615	0.145519	0.180628				12.95	5.10044	16.6419	0.516915	0.479381
13	2.11747	5.09706	0.059431	0.00513495		13	0.147303	0.656338	0.021285	0.0794219			13	7.00078	9.42946	0.623756	0.328905				13	0.553329	3.16737	0	0.0776184			13	7.92206	17.9198	0.522819	0.619461			13	0.670402	6.74456	0.108806	0.196574				13	4.96951	15.4003	0.503637	0.438271
13.05	1.6763	7.39782	0.0382358	0.0384938		13.05	0.328821	0.485675	0.047514	0.0578046			13.05	6.34082	10.06	0.556675	0.358716				13.05	0.574365	2.95559	0.0018189	0.0701031			13.05	9.15775	18.0501	0.612393	0.624545											13.05	3.9373	14.1414	0.398957	0.396591
13.1	1.38927	4.99156	0.0244457	0.00360523		13.1	0.552909	0.0293228	0.0798943	0			13.1	7.33511	12.9103	0.657739	0.493471				13.1	1.38266	1.59391	0.0717108	0.0217829			13.1	8.32879	18.4202	0.552302	0.63899											13.1	5.13224	15.9187	0.52014	0.455437
13.15	1.81077	8.11761	0.044696	0.0489301		13.15	0.214691	0.430516	0.0310224	0.0508178			13.15	5.38473	11.6017	0.459493	0.431602				13.15	0.961354	3.04108	0.0352812	0.0731369			13.15	7.94064	22.366	0.524165	0.792993											13.15	4.06206	14.5873	0.411609	0.411355
13.2	2.41827	9.86142	0.0738823	0.0742138		13.2	0	1.20589	0	0.149031			13.2	6.13702	11.4088	0.535959	0.422482				13.2	0.623974	1.88369	0.00610853	0.0320658			13.2	8.645	22.1748	0.575224	0.785529											13.2	6.10472	14.1824	0.618763	0.397949
13.25	2.2816	9.09512	0.0673165	0.0631031		13.25	0	0.676029	0	0.081916			13.25	6.46637	11.5202	0.569436	0.427749				13.25	1.23201	2.07636	0.0586841	0.0389031			13.25	10.633	23.2249	0.719334	0.826513											13.25	5.20427	12.5307	0.527445	0.343259
13.3	1.7974	8.19762	0.0440537	0.0500903		13.3	0	0.974767	0	0.119756			13.3	7.78127	11.2774	0.703088	0.41627				13.3	1.08864	2.36413	0.0462878	0.0491147			13.3	10.354	23.3101	0.699111	0.82984											13.3	3.11208	11.1752	0.315269	0.29838
13.35	1.68466	7.81982	0.0386371	0.0446124		13.35	0	0.744564	0	0.0905972			13.35	6.85653	12.3279	0.609094	0.465933				13.35	0.672125	1.44277	0.0102721	0.0164195			13.35	11.5718	26.0923	0.787386	0.938425											13.35	3.18304	11.0671	0.322465	0.2948
13.4	2.60819	6.4559	0.083007	0.0248369		13.4	0	0.859654	0	0.105175			13.4	5.12188	9.90006	0.432776	0.351153				13.4	1.02603	1.79049	0.0408737	0.0287587			13.4	10.7466	21.8399	0.727568	0.772456											13.4	4.06508	9.13171	0.411915	0.23072
13.45	2.17619	5.97718	0.0622519	0.0178959		13.45	0	1.07203	0	0.132076			13.45	4.27925	7.81142	0.347127	0.252408				13.45	1	1.91149	0.0386228	0.0330523			13.45	10.6562	24.294	0.721017	0.868241
13.5	1.35501	8.78078	0.0227995	0.0585455		13.5	0.275859	0.901639	0.0398611	0.110493			13.5	4.20296	6.32796	0.339373	0.182275				13.5	1	3.20063	0.0386228	0.0787988			13.5	11.6011	23.7571	0.789508	0.847284
13.55	1.64669	7.68484	0.0368131	0.0426553		13.55	0.772046	0.885647	0.111559	0.108468			13.55	3.1216	6.38834	0.229459	0.185129				13.55	0.97976	1.92281	0.0368727	0.0334542			13.55	9.73604	25.8475	0.654312	0.928872
13.6	2.24137	8.72044	0.0653837	0.0576706		13.6	0.801223	0.812864	0.115775	0.0992485			13.6	3.40705	5.42275	0.258473	0.139479				13.6	0.772503	1.26086	0.0189515	0.00996452			13.6	12.5473	25.7223	0.858097	0.923984
13.65	2.24164	9.05265	0.0653964	0.0624874		13.65	0.736563	1.29247	0.106432	0.159999			13.65	3.46178	4.51257	0.264036	0.0964482				13.65	1.57915	1.27626	0.0887007	0.0105108			13.65	11.3209	24.8692	0.7692	0.890687
13.7	2.19862	7.51825	0.0633299	0.04024		13.7	0.52167	1.33104	0.0753803	0.164885			13.7	3.63474	5.63063	0.281617	0.149307				13.7	0.909309	1.47661	0.030781	0.0176204			13.7	8.61637	20.1615	0.573148	0.706952
13.75	2.13599	9.41111	0.0603209	0.0676847		13.75	0.586094	1.48427	0.0846895	0.184293			13.75	2.90843	5.02083	0.207791	0.120477				13.75	0.744355	1.36527	0.0165177	0.0136694			13.75	7.65753	20.423	0.503643	0.717157
13.8	2.99878	13.4565	0.101772	0.126339		13.8	0.296063	1.45958	0.0427806	0.181165			13.8	2.90407	5.72118	0.207348	0.153588				13.8	0.689699	1.42894	0.0117917	0.0159287			13.8	8.33214	18.5524	0.552545	0.644148
13.85	5.63073	19.868	0.228221	0.2193		13.85	0.148706	1.08903	0.0214878	0.134229			13.85	2.3597	6.97374	0.152016	0.212805				13.85	0.672793	1.44843	0.0103299	0.0166204			13.85	12.1367	19.9233	0.828333	0.697655
13.9	4.54691	26.0781	0.17615	0.309341		13.9	0.0198658	1.69326	0.00287058	0.210766			13.9	3.78748	5.624	0.297142	0.148993				13.9	0.761196	2.03291	0.0179739	0.037361			13.9	7.22774	19.2997	0.472488	0.673317
						13.95	0	2.54846	0	0.319091			13.95	3.42791	6.4209	0.260594	0.186669				13.95	0.963243	1.59632	0.0354445	0.0218685			13.95	11.4519	23.7977	0.77869	0.848871
						14	0.540208	1.37216	0.078059	0.170092			14	2.66026	4.93732	0.182566	0.116529				14	0.772943	1.89359	0.0189897	0.0324175			14	4.92946	26.8685	0.305889	0.968722
						14.05	0.721477	1.24424	0.104252	0.15389			14.05	3.14488	4.8555	0.231825	0.112661				14.05	0.679661	1.35444	0.0109237	0.0132853			14.05	7.46564	25.9899	0.489733	0.93443
						14.1	0.775988	1.46591	0.112129	0.181967			14.1	3.24394	4.72834	0.241893	0.10665				14.1	0.878111	0.980061	0.0280833	0			14.1	6.28858	26.8209	0.404409	0.966862
						14.15	0.775424	1.01114	0.112047	0.124364			14.15	3.92228	4.6978	0.310844	0.105206				14.15	0.942902	1.99832	0.0336856	0.0361337			14.15	5.10025	25.5512	0.318268	0.917308
						14.2	0.759539	0.568281	0.109752	0.068268			14.2	4.23039	4.23949	0.342161	0.0835382				14.2	0.978425	2.49725	0.0367573	0.0538388			14.2	5.33461	27.67	0.335257	1
						14.25	0.15175	0.85522	0.0219275	0.104614			14.25	4.77483	6.43525	0.397501	0.187347				14.25	1.27898	1.57119	0.0627458	0.0209766			14.25	4.40459	22.9289	0.267841	0.814959
						14.3	0.151354	0.765705	0.0218703	0.093275			14.3	2.40916	5.01549	0.157043	0.120225											14.3	5.90813	24.836	0.376831	0.889391
						14.35	0.676466	0.870419	0.097748	0.106539			14.35	4.14218	6.48204	0.333195	0.189559											14.35	4.8188	22.2683	0.297867	0.789177
						14.4	1.05659	0.921886	0.152675	0.113058			14.4	5.90293	4.0436	0.512166	0.074277											14.4	3.88472	16.6872	0.230156	0.571353
						14.45	0.539041	0.679996	0.0778903	0.0824186			14.45	4.7783	4.67026	0.397853	0.103904											14.45	3.58475	18.0064	0.208412	0.622838
						14.5	0.525027	0.996097	0.0758653	0.122458			14.5	3.77641	3.91596	0.296017	0.0682425											14.5	3.4389	19.3742	0.197839	0.676225
						14.55	0.070276	0.503141	0.0101547	0.0600169			14.55	3.41974	3.62178	0.259763	0.0543344											14.55	3.53938	24.1237	0.205123	0.861593
						14.6	0.689128	1.05566	0.0995776	0.130002			14.6	1.46778	4.78272	0.0613568	0.10922											14.6	3.22475	23.3653	0.182316	0.831991
						14.65	1.02337	0.719553	0.147875	0.0874291			14.65	1.57232	4.95016	0.0719831	0.117136											14.65	3.93503	25.5477	0.233803	0.91717
						14.7	0.505819	1.01164	0.0730898	0.124427			14.7	2.64176	4.73429	0.180686	0.106931											14.7	2.8906	18.318	0.158094	0.635002
						14.75	0.356169	1.411	0.0514657	0.175013			14.75	1.77861	3.39502	0.0929508	0.0436137
						14.8	0.439006	0.789408	0.0634356	0.0962775			14.8	1.36069	4.07962	0.0504722	0.0759799
						14.85	0.495895	0.676673	0.0716559	0.0819976			14.85	1.56216	2.99759	0.0709503	0.0248245
						14.9	0.487697	0.575489	0.0704712	0.069181			14.9	1.19799	3.53927	0.033934	0.0504337
						14.95	0.954334	0.974553	0.137899	0.119729			14.95	1.49971	4.45984	0.0646025	0.0939553
						15	0.990262	0.88228	0.143091	0.108041			15	1.48272	4.3586	0.0628762	0.089169
						15.05	0.833961	1	0.120506	0.122952			15.05	1.28981	3.53823	0.0432672	0.0503843
						15.1	0.669464	1.03569	0.0967363	0.127473			15.1	0.979788	5.08799	0.0117555	0.123653
						15.15	1.0818	1.59417	0.156318	0.198213			15.15	1.60908	3.95147	0.0757191	0.0699212
						15.2	0.821256	1.34331	0.11867	0.166439			15.2	1.35246	3.54098	0.0496354	0.0505147
						15.25	1.42056	0.835902	0.205268	0.102167			15.25	1.07532	3.2391	0.0214661	0.0362425
						15.3	0.967922	0.958685	0.139863	0.117719			15.3	0.974571	3.21403	0.0112251	0.0350573
						15.35	0.943589	1.16622	0.136347	0.144007			15.35	1.3997	3.84196	0.0544371	0.0647439
						15.4	1.50092	1.44786	0.216879	0.179682			15.4	1.19066	4.09226	0.0331893	0.0765772
						15.45	1.35129	0.94702	0.195258	0.116242			15.45	0.864135	3.82853	0	0.0641089
						15.5	1.51734	1.29481	0.219253	0.160295			15.5	1.03901	4.07896	0.0177748	0.0759488
						15.55	1.39841	1.72383	0.202068	0.214638			15.55	1.25948	6.09108	0.0401847	0.171076
						15.6	2.02729	1.61281	0.292939	0.200576			15.6	1.8033	5.38286	0.0954605	0.137593
						15.65	2.32971	2.79682	0.336639	0.350549			15.65	1.05109	4.23888	0.0190034	0.0835091
						15.7	2.16589	4.11265	0.312966	0.517221
						15.75	2.08189	2.4714	0.300829	0.30933
						15.8	2.98985	2.90056	0.432028	0.36369
						15.85	2.82014	2.912	0.407505	0.365139
						15.9	2.25198	1.80197	0.325407	0.224535
						15.95	2.45506	2.36425	0.354751	0.295757
						16	2.26788	2.38371	0.327704	0.298222
						16.05	1.82403	1.51013	0.263569	0.187569
						16.1	1.75801	1.72503	0.254029	0.214789
						16.15	3.00524	2.17815	0.434252	0.272185
						16.2	1.43908	1.95888	0.207945	0.244411
						16.25	1.74571	1.54466	0.252252	0.191943
						16.3	1.8339	0.51022	0.264995	0.0609136
						16.35	0.958213	0.876894	0.13846	0.107359
						16.4	1.16224	2.15817	0.167942	0.269654
						16.45	1.08804	0.946158	0.157219	0.116132
						16.5	1.82414	0.838055	0.263584	0.102439
						16.55	0.82783	1.76858	0.11962	0.220306
						16.6	0.549973	0.789967	0.0794701	0.0963482
						16.65	0.854567	0.587383	0.123483	0.0706876
						16.7	0.670089	1.55869	0.0968266	0.19372
						16.75	0.955543	1.05519	0.138074	0.129944
						16.8	0.478615	1.42204	0.0691589	0.17641
	AR_NCR1_delta_pLoop_091124_GFP_O4_Image7.tif	AR_NCR1_delta_pLoop_091124_mRuby_O4_Image7.tif					AR_NCR1_delta_pLoop_121824_GFP_O2_Image4.tif	AR_NCR1_delta_pLoop_121824_mRuby_O2_Image4.tif						AR_NCR1_delta_pLoop_091124_GFP_O4_Image4.tif	AR_NCR1_delta_pLoop_091124_mRuby_O4_Image4.tif							AR_NCR1_delta_Loop_102824_GFP_O15_Image6.tif	AR_NCR1_delta_Loop_102824_mRuby_O15_Image6.tif						AR_NCR1_delta_Loop_102824_GFP_O11_Image3.tif	AR_NCR1_delta_Loop_102824_mRuby_O11_Image3.tif						AR_NCR1_delta_Loop_121624_GFP_O28_Image1.tif	AR_NCR1_delta_Loop_121624_mRuby_O28_Image1.tif							AR_NCR1_deltaH1_C4_030625_GFP_O2_Image4_Z1.tif	AR_NCR1_deltaH1_C4_030625_mRuby_O2_Image4_Z1.tif
	7	7					4	4						4	4							6	6						3	3						1	1							4	4
	GFP	mRuby					GFP	mRuby						GFP	mRuby							GFP	mRuby						GFP	mRuby						GFP	mRuby							GFP	mRuby
	4.29121	18.2372					0.603986	0.993723						1.05059	4.22849							0.954247	1.97519						2.41419	17.3808						0.703865	6.92173							4.00518	9.46724
	5.34827	21.5181					0.719125	1.70963						2.4845	4.80656							0.986942	2.81957						3.89751	17.5176						0.752251	5.71621							4.69922	7.2931
	4.98525	26.672					0.82607	1.59287						2.63317	4.08828							1.07	1.63191						2.31972	16.6139						0.411804	5.44943							5.29717	7.73014
	7.12299	32.0775					1.18993	1.54795						4.23025	6.87781							1.21484	1.8628						3.65058	15.6972						0.568451	5.2545							3.61729	10.2903
	9.01255	38.6547					1.1746	1.4835						3.98957	4.73281							2.01015	3.28819						3.53701	17.4829						0.985384	5.4831							2.36036	7.03216
	10.9836	53.2354					1.30156	1.33362						4.37384	5.16915							1.94529	2.44479						3.05003	16.7664						0.784929	5.53743							4.16533	9.3035
	14.2361	56.1002					1.47259	1.51877						4.95794	4.87593							1.71557	3.56841						3.78141	17.3331						1.08112	5.96956							4.27079	11.1546
	15.8788	57.4354					1.29031	0.815498						4.19565	5.49669							1.77045	2.77265						3.98588	15.1468						0.751142	5.04392							3.55173	9.79765
	17.1101	66.5406					2.0497	1.12871						4.57735	6.75365							3.36383	4.12116						3	17.7652						0.914387	5.932							2.84105	12.873
	16.4798	70.6124					2.21571	1.31532						5.19153	7.15364							3.25411	4.02165						2.67063	13.6784						1.579	5.889							3.66499	12.4499
	16.8283	66.9069					2.07999	1.60386						4.13079	6.94323							5.07207	6.69097						2.52274	12.3175						0.799085	5.14318							3.14052	15.2844
	15.0234	62.9681					1.55955	1.47583						3.42217	6.16112							3.64926	5.72825						3.20048	11.9235						1.50362	5.71507							2.6911	16.7419
	18.0365	60.7162					2.12019	1						2.73011	5.98961							3.93645	5.63876						2.20068	13.9669						0.921224	7.31238							2.7861	13.7489
	15.6554	63.4315					2.46553	1.55987						3.68662	5.84965							6.00527	6.12459						3.03139	14.8838						1.90863	6.43021							2.78038	10.0858
	16.5517	64.6295					2.97337	1						4.22128	5.59496							5.93705	7.33756						2.92435	15.7802						1.88347	5.78255							2.88862	18.1414
	17.4859	66.4519					2.97561	1.9789						4.01719	6.93349							6.0721	7.92909						2.92257	17.6338						2.66302	5.53064							2.92217	16.1387
	14.1177	60.2902					2.96254	1.86653						2.96353	7.01823							7.14394	10.0331						4.02415	16.1066						2.16469	5.64765							2.19147	14.1731
	15.2905	61.7983					3.95993	2.51111						2.7611	6.86094							5.65267	15.9379						4.91413	15.6517						3.40392	7.47224							0.935271	14.1709
	17.055	67.6591					3.86877	2.48645						2.59194	9.58459							9.90628	12.9794						3.10132	16.5564						3.48672	7.39708							1.50318	14.6102
	17.5742	66.7026					4.0589	2.93502						2.54881	11.9065							8.75664	11.7988						2.81952	17.4353						1.87738	7.02363							1.40131	9.32507
	15.6606	69.5734					2.50767	2.34103						2.63848	11.7198							9.62641	13.5007						3.50603	17.5435						2.64041	6.93575							2.12766	10.9336
	16.3384	63.4225					1.82672	3.32287						2.75908	11.6426							7.67397	10.9101						3.68118	17.068						2.93096	6.90773							2.50679	9.51937
	18.2389	61.4755					1.55261	4.16636						2.13494	12.3228							8.34293	13.5356						3.90229	13.6142						2.89192	5.56804							1.21915	8.55158
	16.4719	63.2814					1.92886	3.55525						2.67884	11.6488							6.74837	14.7651						3.96907	14.0865						2.90165	6.46826							1.36339	7.33089
	21.6949	70.1013					1.84786	4.44054						4.49166	10.8277							6.25501	16.0285						5.18202	16.0901						2.30633	6.6618							1.78626	8.42208
	17.8027	70.6328					2.24682	4.11944						3.63832	9.74321							9.23936	16.3407						4.92808	14.9273						2.67914	6.01894							1.23146	9.32712
	19.1927	73.1978					1.90324	2.25122						2.58399	7.4723							9.93298	20.0509						4.17421	15.1588						2.56487	5.20996							1.09988	10.7135
	15.8665	65.4546					3.09054	3.15849						4.76434	7.33119							6.95766	17.8207						5.49671	14.1366						2.35375	4.88736							1.34878	11.6499
	17.0169	72.7186					2.5048	3.69213						4.55568	6.11121							6.82034	18.4798						4.25643	11.6881						1.61022	4.38058							2.18651	10.4219
	16.8419	72.9809					2.58136	2.66789						3.47634	4.96371							8.86619	15.8214						4.07196	10.7279						2.20608	7.14922							1.62669	11.6833
	14.4779	73.7128					2.65892	2.51119						6.43359	4.86155							8.88036	15.3813						4.92909	10.0792						5.25771	7.71366							1.28633	12.279
	17.5172	68.6833					1.87722	3.22183						5.70439	5.90725							10.2597	16.4888						4.83202	9.22605						3.83623	6.76156							2.11988	12.585
	15.8089	55.6386					2.3889	3.52463						6.65136	5.12506							8.56235	20.0007						4.74044	9.13511						2.42087	6.42235							1.81393	11.2943
	14.9549	53.5996					2.28811	2.08731						5.72085	6.69524							8.27895	20.2747						4.13099	9.06111						2.40606	6.90894							1.58538	15.0042
	12.9822	51.657					1.58178	2.3951						5.11996	5.52573							9.71276	19.8215						4.81639	7.99527						1.72512	7.88703							1.3153	11.0319
	10.493	38.7947					1.53827	3.05887						5.3994	6.33636							8.35356	22.5347						3.61769	8.11035						1.79035	7.00541							1.17474	9.7561
	6.59506	24.225					2.81755	3.43234						4.74388	5.88666							7.75057	17.498						3.52425	7.75292						1.82065	5.74597							1.21929	6.14446
	5.31089	19.862					1.82949	4.21308						4.19209	6.64047							8.91259	18.4252						3.92555	8.31201						2.14277	7.07776							1.09245	8.02392
	3.874	11.3582					1.62422	4.12932						4.17567	5.97344							8.78974	18.8575						3.65093	6.16576						1.60021	5.6967							0.997886	6.2464
	2.58966	9.3068					1.1199	4.68821						5.15095	8.13619							7.97715	16.3719						2.44216	5.85575						1.59865	5.12854							1.42753	7.65014
	2.87894	7.52244					1.30704	3.3732						4.77485	6.46669							8.76689	19.1621						2.86433	4.32481						1.60519	6.89862							0.899632	6.82452
	1.59499	5.87505					0.920082	3.38606						4.74009	7.07834							12.1183	15.5885						2.49279	5.31905						1.99959	6.48614							1.75745	4.71485
	2.44437	5.75842					2.31681	2.70672						5.16269	5.78631							10.0791	18.0805						2.6338	6.2725						1.74263	5.92159							1.93625	4.73549
	2.5104	5.65526					1.76459	3.32648						5.39457	5.96749							9.1517	17.4785						1.82949	6.84438						1.89623	7.96417							0.981464	5.41662
	1.54349	5.54343					2.68203	2.69975						5.16835	6.55025							9.43157	19.0337						1.39459	5.98558						2.21515	7.08984							1.52348	5.71212
	2.86101	7.71886					1.84974	3.44507						4.47177	8.59811							10.2565	20.4682						1.33698	7.92743						3.57155	9.66258							0.766562	5.46855
	2.77377	9.47756					1.2879	3.17503						5.5656	6.97969							7.99583	20.0593						2.17233	6.43242						1.86597	10.4241							1.33658	3.89303
	1.2755	8.28768					1.77088	2.37616						4.70873	8.81407							7.79076	19.3412						1.73098	7.24226						2.19949	9.17023							1.1404	4.07622
	1.71924	9.96175					1.35506	2.72915						3.38908	10.7032							8.66018	18.6644						1.75101	6.70608						2.55391	6.51706							0.973567	3.77745
	2.91685	10.1624					1.19753	2.5305						6.69454	10.9626							8.80086	17.1581						1.90851	6.42655						3.04542	5.85975							0.659109	4.58867
	1.88235	13.2368					0.707603	2.69618						4.82021	11.3203							9.94005	18.2435						2.05932	5.42922						2.5983	7.15148							0.695748	3.09037
	2.57489	12.678					0.951958	3.01447						6.27964	11.4398							10.6384	21.3334						1.8243	5.45745						3.68694	6.39494							1.01415	4.10198
	2.42006	15.3156					0.932173	2.40056						7.51905	8.90585							10.7425	20.7077						2.8149	7.0484						2.73354	7.6402							0.923428	4.25275
	1.89817	13.6308					0.747709	3.587						5.84019	10.7247							9.62089	17.9051						2.27014	6.86029						1.45916	5.21968							0.953728	3.59728
	2.71953	13.1042					1.55722	3.25734						5.71881	10.1438							7.58847	20.5017						2.28558	4.88269						2.11352	6.35584							1	5.17934
	2.61722	11.3638					1.19915	2.94297						5.42665	9.55087							8.51642	20.033						2.87187	3.85995						1.79649	5.60351							0.82623	5.38814
	2.25433	13.4606					0.729002	2.46856						4.77548	7.77838							8.75787	20.3533						2.83926	5.88768						1.97264	5.30015							0.903577	4.76851
	1.44235	11.9162					0.614668	2.3117						5.47411	8.50222							7.61546	25.8957						2.16809	3.93781						2.47376	4.62257							0.503479	4.26581
	1.54971	11.3985					0.773094	2.94556						4.81508	9.85511							6.46666	23.7266						2.89127	5.6866						2.43101	5.54106							0.536167	3.56293
	2.24837	12.4673					1.46827	2.10126						4.06288	9.74321							6.20404	22.8391						2.50738	4.95037						2.67767	5.85585							0.523764	3.30382
	1.9635	9.47139					0.678572	2.3584						5.23481	8.1808							9.42848	27.0664						2.35303	3.03303						2.03253	6.91142							0.479278	3.33547
	2.55795	9.64618					0.739017	2.1156						6.13286	10.5038							9.02589	29.1603						2.25862	2.04809						1.98901	6.25672							0.473421	3.4221
	1.49716	7.94992					0.685243	1.90645						6.05212	12.392							8.07595	21.5866						3.35339	3.29066						2.09902	5.30733							0.377229	3.57808
	2.12176	8.61526					0.729007	1.30137						6.96452	12.3664							10.0848	20.5806						4.0852	4.35392						1.39756	5.45813							0.641245	4.35912
	2.12198	7.52414					0.745378	1.74822						5.16181	12.4357							9.54025	19.0125						2.77522	4.11806						1.85957	6.29456							0.717602	5.04548
	2.43795	7.98994					0.546186	1.42428						5.79481	13.466							8.89654	22.7911						4.12083	3.01483						2.34072	6.64325							0.800608	5.27046
	2.38436	6.4972					0.657949	1.82132						5.16372	15.2117							6.97039	19.8446						2.27879	2.6545						2.75295	5.62399							0.700479	6.4334
	2.99428	7.80433					0.252477	1.70725						4.88442	19.8143							7.55227	17.6021						2.94502	3.11878						2.84871	6.22429							0.759265	4.70555
	2.00919	8.00949					0.39114	1.13404						4.41532	23.6244							8.25453	17.0985						2.94412	4.63896						3.33352	8.81675							0.613869	4.59673
	2.22517	6.41764					0.808457	1.368						3.6626	21.7528							7.85487	19.168						3.38965	5.31235						3.56145	6.96409							0.384112	3.12965
	1.44756	4.7429					0.721385	0.864677						4.70151	18.7311							7.57875	23.6608						4.0312	4.53976						2.24448	6.54758							0.539965	3.95031
	1.47707	7.82044					0.409092	1.00078						6.01502	17.4412							8.9654	22.6251						4.69821	3.38119						1.96582	6.46358							0.766075	3.47966
	1.31877	8.24711					0.503241	0.803851						5.44392	14.7584							6.72271	19.912						3.78439	4.40249						2.26127	7.13656							0.749463	4.48649
	1.78114	7.49664					0.420771	1.30742						6.85437	15.7678							7.78751	19.2949						2.98253	5.54523						3.09293	4.90367							0.492706	6.22006
	1.75029	5.98682					0.179303	0.711293						7.4836	16.5167							7.65715	18.4592						4.49814	6.89153						2.10974	4.75018							0.0273296	4.18718
	2.94145	11.9045					0.392633	0.685463						6.60543	14.7614							6.06825	20.2653						3.19772	5.59077						1.83132	5.81215							0.0452734	5.69289
	3.66483	8.44368					0.328282	0.998097						8.31573	16.2072							8.33281	19.2427						3.86018	5.75789						2.7596	5.03543							0.848379	3.09584
	3.62509	7.53754					0.232538	0.757143						8.18549	20.2943							8.13828	25.2849						3.80457	5.46051						2.84157	4.66242							0.452645	4.49435
	3.07394	9.2618					0.189755	1.24534						7.47292	19.5841							8.32726	21.4479						3.58323	5.27903						2.54114	7.55063							0.536478	3.99979
	2.46936	9.12436					0.523068	0.98755						10.7024	21.1484							10.0225	21.8752						2.99495	6.99435						3.43341	5.88744							0.463154	4.51263
	2.55829	7.54575					0.614843	1.28347						8.53061	20.0512							9.63474	24.0386						2.5499	4.13357						2.62622	7.29814							0.679663	3.93668
	1.83325	7.56751					0.199532	1.17702						5.39002	21.4266							8.76341	17.2245						3.08607	5.50058						1.9984	4.93407							0.181658	4.36784
	1.77405	8.34813					0.0953908	1.23279						6.61713	21.7715							8.62171	19.6802						3.46062	4.95361						2.73233	6.49862							0.464076	5.09703
	1.84583	8.59392					0.926579	1.02024						5.42947	19.3653							8.61911	19.7073						2.29309	4.83243						1.98618	6.70963							0.178784	3.82162
	3.06636	12.3094					0.300019	1.18881						8.17114	22.2161							8.43303	21.8753						3.97787	4.03374						3.40205	6.04786							0.897449	3.28043
	3.40786	8.29445					0.242395	0.644096						6.83558	18.2156							8.30308	21.1879						3.80076	3.04494						1.99194	4.99597							0.233091	5.21967
	1.61256	8.03221					0.0938014	0.870548						6.52751	17.4417							8.28977	17.892						2.90118	4.87783						1.92229	5.84954							0.971484	6.05205
	1.98421	8.12068					0.438667	0.540156						5.3134	16.8991							6.75086	25.4383						3.27716	4.32229						2.04717	4.15714							0.569006	3.91867
	1.95407	7.85208					0.472395	0.560176						6.01282	14.8789							8.55709	22.8082						3.67602	3.45084						1.79434	5.44374							0.701541	4.16294
	1.72424	9.60592					0.306568	0.643042						4.82369	13.0314							6.95836	24.4828						4.26197	3.03717						1.71018	5.61661							0.570266	7.0817
	1.95504	7.341					0.0341708	0.689438						4.76105	14.0782							8.89451	24.3058						3.30163	4.74706						2.1883	4.92271							0.628466	5.17945
	1.28359	7.46415					0.140951	1.11644						5.57859	15.6964							8.75781	27.8688						2.38459	4.00564						2.36527	5.92299							0.158934	3.74361
	1.59333	9.15968					0.504073	0.691164						4.89512	12.8118							7.64804	27.1807						2.57137	4.40261						1.3579	7.50594							0.406685	3.26833
	1.54677	11.4944					0.48101	0.77841						6.4613	11.3565							8.2247	25.7629						3.62919	2.90231						2.28953	5.99354							0.417072	3.48625
	2	8.66638					0.277449	0.778107						4.5698	14.0499							9.30927	25.5026						3.44385	3.36341						2.67356	6.81766							0.478816	3.80498
	2	7.39852					0.264403	0.292578						5.12087	11.0217							9.15505	22.5997						3.44994	4.35784						2.98571	8.34426							0.226024	4.84412
	1.94861	8.40203					0.302246	0.627065						5.30624	9.9367							8.49241	17.7886						2.59369	4.49516						1.73563	11.1598							0.418098	5.38234
	1.88964	8.01744					0.488674	0.932921						5.64301	10.3168							7.5883	18.4773						3.87494	5.93273						1.91344	9.77653							0.721749	5.15862
	1.20597	7.23483					0	0.944178						7.20002	10.414							7.14688	19.6352						2.94173	4.63089						1.78234	10.1969							0.422124	4.63528
	2.68732	5.51726					0	0.97019						4.34217	9.44009							6.92903	18.3875						2.88821	5.65407						2.18297	9.16942							0.429542	5.12545
	2.29995	6.64522					0	1.4068						4.30917	10.3436							7.65391	21.1991						2.20872	5.65675						1.21	9.61142							0.543875	6.2439
	1.05528	6.38568					0.0653917	0.645238						4.71656	11.735							7.13037	20.9669						2.06952	5.82526						2.19832	6.12494							0.765449	6.13412
	1.74722	5.18677					0.715821	0.938555						5.07874	12.8963							7.39172	19.5925						2.45422	7.58601						1.04603	6.52568							0.704877	5.80151
	1.4045	5.18254					0.647163	0.900626						7.32255	14.4717							7.40393	18.8694						2.96467	7.53386						1.97966	6.0371							0.414499	3.37256
	1.64702	6.50779					0.673596	0.792991						5.86312	16.5512							7.19728	20.9966						2.9699	7.9207						1.84686	5.24074							0.381292	5.87858
	1.386	5.77459					0.605561	0.63989						5.06967	15.9046							6.67256	17.2264						3.45735	12.5211						1.86917	5.46007							0.357767	4.19563
	1.51933	6.01368					0.463863	0.677592						8.35585	12.8128							7.37751	16.9332						3.51737	8.49594						2.4919	7.11199							0.54516	6.05848
	1.44164	6.56561					0.230893	0.590865						7.99347	15.427							5.88858	17.1487						3.20792	10.0379						1.1245	9.27982							0.518062	5.12897
	2.14029	7.91914					0	0.357389						7.23768	16.4357							8.38857	20.9862						2.96445	10.5796						2.02142	11.1							0.514492	6.76948
	1.45221	9.15907					0.346712	0.958225						7.57808	15.938							9.34658	20.9559						4.046	7.6158						1.04635	7.91423							0.439303	4.21725
	1.65062	9.87397					0.564096	1						6.12516	14.2035							7.40842	18.0913						2.51441	9.04057						0.88666	9.10382							0.407466	5.11516
	1.75792	7.95485					0.165877	0.753547						6.29747	13.5642							6.19064	18.7444						2.55854	6.82533						0.707307	5.90358							0.69398	4.67376
	1.91801	7.76788					0.608157	0.708123						5.4045	9.41305							6.10378	18.2763						2.41491	7.62604						0.610553	6.52595							0.40552	3.8188
	1.8025	7.61581					0.32117	0.815485						4.94335	7.68174							6.36977	16.4984						2	5.66586						1.32854	7.48435							0.778742	3.32689
	1.7505	8.38724					0.235262	0.847128						7.19176	8.89716							8.33711	17.7743						1.87717	5.27381						1.18675	4.92578							0.991584	3.95169
	2.06016	7.57376					0.230592	0.700751						5.18136	7.43621							7.22443	16.8818						1.7528	5.09276						1.25961	6.08122							0.619855	5.39858
	1.49438	8.55512					0	1.09989						5.069	7.05909							7.252	16.3946						2.49516	3.95565						1.12839	5.73452							0.377241	5.943
	2.12345	9.15886					0	1.36443						4.8042	4.31501							9.39647	18.8641						2.06856	4.10356						1.05428	7.58678							0.434458	4.63104
	0.880447	8.13944					0.16635	1.16106						4.78933	7.93397							6.64973	20.2753						1.57986	4.70215						2.28672	9.04117							0.365303	3.8399
	1.33012	9.51555					0.606086	1.15904						4.19732	6.5926							3.71912	22.1691						2.11149	3.77636						1.38414	8.53534							0.488623	6.09173
	1.11304	8.62773					0.204957	0.878981						4.43361	6.5987							3.74943	21.3029						1.51854	3.04884						0.665812	7.23854							0.26552	4.76834
	1.57308	9.19404					0	1.42292						4.64043	5.91055							5.65812	16.4371						1.27041	2.49023						0.831291	8.47907							0.658239	3.34282
	1.9657	6.68188					0.388718	1.50858						4.20081	5.8933							4.30451	18.8941						1.73061	2.32669						1.54226	6.8102							0.186877	4.7794
	2.20282	7.93819					0.491533	1.07728						4.10201	6.91727							3.79265	17.0385						1.81267	4.24887						1.5296	6.27925							0.311766	4.19753
	1.66769	8.87441					0.628137	0.889153						2.89901	8.12349							3.30546	13.337						2.23386	5.71531						1.74348	6.9241							0.412878	4.4849
	1.73601	10.7384					0.882446	0.964789						2.97059	5.23308							2.00528	12.9537						1.29343	4.35723						0.907167	7.95119							0.581527	4.74144
	1.98981	8.98042					0.687421	1.47083						4.68689	5.94025							1.52104	10.1869						2.00496	3.94584						1.07971	7.13624							0.866085	4.89866
	1.30887	10.1337					0.347985	0.993962						4.87521	7.69544							1.38797	8.36119						1.70863	3.81519						0.941025	6.07358							0.745151	4.09684
	1.43581	6.31057					0.549595	1.22817						3.77523	7.69097							1.17268	7.84139						1.13881	3.96589						0.821941	5.69666							0.751056	4.27119
	2.21845	6.9051					0.818035	1.29094						4.28957	11.8449							1.28213	6.89299						1.74086	5.0752						0.819192	7.70402							0.663948	4.01438
	3.42803	6.16641					1.43134	1.92189						6.4574	10.8252							0.977542	7.31971						0.946309	4.37875						0.932228	5.96078							0.875734	5.45215
	1.57504	6.98553					1.66003	1.69167						5.78847	8.94882							1.33538	7.59292						1.10718	3.83097						0.801151	5.92747							0.784507	5.31052
	1.95243	6.77973					3.18997	2.98318						4.94839	8.41487							1.41233	7.25554						1.23694	5.08666						1.04142	5.69327							0.272767	6.93238
	1.68533	6.47552					2.5402	2.17568						6.42477	10.8267							1.09622	5.21997						0.761547	4.56724						1.1531	4.64656							0.593894	5.7933
	1.80089	7.78771					3.24459	2.78463						3.40583	8.61509							0.973361	3.37308						1.51066	4.65895						1.03447	3.55891							0.589391	6.30862
	2.34781	5.72687					2.977	3.25556						4.10599	9.27992							1.23913	2.41191						1.47691	3.76164						0.917623	4.12037							0.544611	4.80302
	1.75747	7.14038					4.06967	3.29394						5.10809	9.26935							1.02713	2.56849						0.841727	4.97333						0.628758	4.41807							0.551441	4.44475
	2.06395	7.14515					5.07285	4.60969						6.6375	9.58365							0.590187	2.62244						1.86373	5.31914						0.631411	4.16447							0.396989	3.28269
	2.60734	7.75918					3.66858	5.65309						7.124	8.19916							0.915657	3.19285						1.50905	5.70794						0.989643	4.79918							1.10553	3.27212
	2.77617	6.35336					4.07291	4.53046						6.0491	11.0604							1.32945	4.17529						1.14894	6.63316						1.04982	5.516							0.596018	4.07196
	2.47653	6.53878					6.59414	4.50542						5.45711	13.0841							0.633276	4.38828						1.32792	6.94919						1.29159	6.32162							0.637101	2.55462
	2.2006	8.04855					5.82738	5.09642						4.5686	10.443							0.884823	2.6312						0.813006	4.95039						1.02125	6.61927							0.72633	2.43956
	2.64102	9.43904					4.71957	5.17068						5.44583	12.5103							0.653409	3.25718						1.3405	6.28983						0.85322	7.90942							0.35471	2.16342
	2.40718	9.42393					4.81107	5.47349						6.82905	14.064							0.66727	3.33254						1.14554	4.83473						0.941978	7.57449							0.580674	3.12699
	2.02222	7.58895					3.70105	6.55117						4.47842	11.5188							0.983728	2.21222						1.55665	4.6617						1.11794	8.60745							0.637867	2.75621
	2.21687	6.42528					5.20921	6.35113						5.02703	11.7414							0.692102	3.49659						1.38597	5.66174						0.905634	9.42745							0.545686	3.87139
	2.15599	6.346					6.05711	5.59564						4.67434	13.1432							0.770307	3.23835						2.16143	5.08495						1.27574	10.5285							0.913017	3.77293
	2.13426	7.82501					6.92051	7.92406						4.58948	13.5814							0.961956	2.16619						1.16292	4.30111						1.94817	14.0549							1.30434	3.26667
	1.67354	4.99519					5.66779	5.90133						3.21621	9.70922							0.960338	2.04165						1.59157	4.9179						2.50732	14.5966							0.821936	3.86848
	1.50866	6.6619					5.65524	7.14708						3.68775	10.9038							1.11063	1.71212						1.99464	5.30579						2.30549	17.6372							0.312203	3.19742
	2.18339	7.30574					5.03055	6.27963						3.17672	9.35476							1.45183	1.41268						1.62368	4.42725						1.75013	18.6737							0.456287	3.29433
	1.75172	6.75372					4.93951	5.82822						2.96735	7.77248							0.885722	2.35306						0.926559	7.32927						1.84224	18.8095							0.303904	3.8683
	1.71448	7.08608					4.91312	6.47141						2.59092	6.20901							0.943423	1.86886						0.903944	6.84473						2.73715	18.662							0.807603	4.43448
	1.4555	9.57937					6.35045	6.35283						1.18203	5.42094							0.816826	1.58455						1.46671	5.68958						2.19791	17.8877							1.11536	5.36409
	2.51585	10.4912					4.33057	5.21336						1.33362	4.73788							0.818906	2.02111						1.27103	5.93498						1.46489	19.7648							0.617601	6.42929
	2.11978	12.6363					5.06466	5.85614						1.69368	4.66437							0.759102	2.41147						2.13277	6.76099						1.86236	17.9267							0.698542	6.78589
	1.91339	10.0866					4.74845	6.16563						1.64422	5.04402							1.02433	3						1.53531	6.83569						1.82222	16.8959							1.16858	4.37782
	1.8122	10.6596					5.09159	5.61306						1.95829	4.04122							0.825173	2.27791						1.80924	5.06684						1.51435	14.9232							0.979468	5.78152
	1.77806	15.026					5.61469	4.39522						1.58581	3.78506							0.844053	2.29263						0.909919	4.73708						2.26339	16.3431							0.812323	4.04333
	2.1661	13.1415					6.33242	4.9661						2.09926	3.1507							1.72927	3.34211						1	4.10759						1.77554	14.1144							0.918623	5.11895
	2.95935	15.5305					4.94253	6.8245						1.92784	3.90801							1.33425	3.19993						0.709669	4.64529						1.98149	17.7097							0.900854	7.84788
	1.64155	13.8473					6.00739	3.79113						1.2475	3.18846							1.04211	3.59414						0.890868	5.05706						1.28439	13.3981							0.918607	7.25658
	2.08468	11.006					5.49186	5.60181						1.36119	4.53217							1.26084	2.45833						1.32404	3.81832						1.50164	10.3955							0.777937	6.20958
	1.99081	10.6904					4.02712	4.54186						1.75881	6.18446							1.36639	3.21001						0.916662	3.8003						1.39158	10.1303							0.771186	7.3483
	1.82797	12.9033					5.13831	5.79429						1.90947	3.99043							2.12149	2.76345						1.11608	2.45875						2.65671	10.1618							1.00481	7.96562
	1.97337	11.653					5.41867	5.58885						2.34724	4.47826							1.08133	3.23988						1.3487	3.80401						1.6078	9.51948							1.28407	9.05388
	2.1362	10.2586					6.22359	6.14821						3.55168	5.01157							1.03172	3.83807						1.56072	2.77723						1.3165	8.23592							0.693088	5.58045
	2.18592	13.3785					5.23834	6.87466						3.82121	5.98559							1.34737	3.68874						1.66318	2.70195						1.40108	4.80173							0.824201	5.58608
	2.53897	12.1969					5.73128	4.60441						3.80906	5.50864							1.58141	3.6489						0.992546	2.96373						1.06497	7.50391							0.567358	6.29199
	3.12925	11.3742					5.13848	6.04198						4.05407	7.39862							1.39477	3.6326						1.20392	2.74941						0.980021	6.10917							0.853475	5.8743
	1.40055	11.9193					6.06202	5.80492						4.92678	8.10841							0.782502	4.56041						1.44357	3.21533						0.739225	8.21819							0.868757	5.93699
	1.80491	11.2254					5.73471	5.69201						5.18771	6.5777							1.03724	6.18834						1.05458	2.68618						1.08112	8.02123							0.721692	3.47021
	1.79748	9.94624					5.79973	3.12623						3.28294	6.89266							1.5951	5.31585						1.20655	3.31268						0.723503	9.74482							0.39923	3.0485
	1.90207	9.81364					4.2099	4.37372						3.05497	6.42158							1.77489	4.39968						1.22003	2.86502						0.761963	11.4461							0.00334	3.5504
	1.53768	9.43252					5.62588	4.29262						3.95	8.75152							1.00955	3.78975						1.13955	3.30372						1.00046	8.16309							0.0843631	3.29928
	2.02978	7.63564					5.47397	4.29131						4.32386	9.06711							0.737278	3.41433						1.26927	4.60112						0.714225	6.95449							0.612018	2.83509
	1.17664	8.68321					5.80985	4.97894						3.10443	8.07625							0.798977	6.48014						1.15656	5.28005						1.46694	7.10497							0.498641	2.90327
	2.17055	9.88912					3.82902	4.41509						2.1322	6.04022							0.942738	3.55468						1.5921	4.08594						1.92383	8.87069							0.0659742	4.61483
	2.11384	16.3659					4.24676	4.15305						1.56848	5.34852							0.716158	5.81934						1.5215	3.99955						1.35987	5.87946							0.755029	3.51871
	2.07604	13.2449					4.55948	5.12371						2.17323	6.28801							1.4506	5.54179						1.07547	3.97115						1.16046	5.66408							0.558106	3.16938
	1.95876	11.1043					3.45499	4.37813						2.03818	4.12153							1.31139	5.79355						1.21871	3.45864						1.38107	7.61584							0.0531778	2.67471
	1.53223	9.96708					3.79088	6.5945						1.48855	4.37478							1.20353	4.79615						1.28713	4.74715						1.65138	5.75404							0.13037	2.3856
	1.40346	9.69381					5.13646	5.98729						0.999077	3.87619							1.229	4.08865						1.88948	3.92811						1.33562	4.75688							0.342452	2.48746
	3.25259	10.3987					4.02	5.18831						1	4.51714							0.820654	3.16228						1.42285	3.95519						1.62925	5.9403							0.690767	2.59334
	2.4554	11.5078					2.54667	6.62638						0.877337	3.1198							0.846029	3.10904						1.23352	3.40617						1.32701	6.08581							0.676686	3.54858
	1.822	11.4495					3.08317	5.5211						1	2.80486							1.42123	3.62593						1.49791	4.35537						0.910194	7.14155							0.630862	3.55757
	2.06297	13.9039					3.17834	5.35227						1.82822	2.75264							1.37984	4.66106						1.32438	4.51718						1.53773	5.6381							0.735471	3.76053
	3.64281	13.5226					3.78163	4.10938						0.889541	2.4725							0.736842	4.00289						1	3.65838						1.01329	5.29758							1.12325	3.9965
	2.07039	13.8898					6.5671	5.71061						1.16925	2.87797							1.45825	4.09643						1.53313	3.1437						0.883727	4.59621							1.13493	4.06572
	1.77771	12.4385					5.46913	4.52374						1.21732	5.10291							0.9493	4.55202						0.981393	3.87706						1.09405	4.03918							0.65297	4.28028
	2.50334	14.5697					4.86115	4.77033						2.1675	4.04696							1.60335	5.10249						1.13736	3.48221						1.32869	4.94473							0.365635	4.24154
	2.60134	13.6825					3.57919	5.59292						1.96649	5.7741							1.4853	4.02465						1.47709	3.98445						1.22366	4.79058							0.385175	4.23113
	1.81765	9.76691					2.74809	5.15355						2.33747	6.344							1.65435	4.34983						1.70268	3.89568						0.910144	3.98417							0.474398	5.62117
	1.95787	9.60107					3.80177	5.08615						2.98433	7.31215							1.09797	3.13502						1	3.59237						0.69333	4.607							1.11745	5.76241
	1.96626	8.81202					2.722	3.79236						2.19492	8.98472							1.58468	2.68067						1.67453	4.16245						0.720849	3.65835							0.828783	7.49586
	2.22813	12.8492					4.76608	3.30628						2.93238	11.2553							0.999739	2.64051						1.45856	5.02076						0.993415	4.88901							0.642368	5.7184
	2.59093	10.716					4.15259	3.75046						2.91309	11.2557							1.22213	2.70204						1.93866	6.08615						0.735654	5.47272							0.589048	6.75386
	2.75402	12.4799					3.74873	4.3223						4.38025	12.9458							1.13845	3.08064						2.08844	5.34018						0.367214	6.65464							0.914857	7.13083
	1.63037	15.525					2.74307	4.92034						4.0433	15.6056							1.13962	4.06958						2.0472	8.09897						0.491959	6.63521							1.5179	7.4495
	1.92673	13.0384					2.23587	4.4419						5.67915	15.7558							1.44395	3.60355						2.17345	7.42385						1.0304	6.0013							1.26242	7.88023
	2.22998	10.6745					4.09506	3.88733						5.0958	14.9964							1	4.40969						2.858	6.87246						0.76802	5.64667							1.39345	8.87605
	2.47164	12.6669					2.3289	3.77625						5.31183	13.7144							0.90069	2.98747						2.05023	5.49846						0.682797	7.26517							0.665867	7.44841
	1.91141	11.0127					1.87803	3.02708						4.06101	16.1243							0.976903	3.86529						2.45184	6.39383						0.601571	8.13716							0.858503	6.56567
	2.22327	7.85485					1.86769	4.06082						4.16452	16.5706							1.57007	3.65293						3.04945	7.89026						0.693687	5.49109							1.31052	5.60672
	2.11932	8.9718					1.91741	3.4759						6.86817	15.6702							1.31147	3.2253						4.92125	6.17539						1.20351	6.75204							0.967457	7.68867
	1.65414	8.68123					2.03417	3.46478						6.17663	13.369							0.998779	4.83621						8.26073	5.39091						1.1658	4.56603							0.921564	7.78918
	1.51026	7.19188					1.81248	3.16605						5.35476	12.0295							0.944543	3.66595						7.28835	5.41487						0.30559	8.07799							1.98089	7.09176
	2.9222	6.8411					1.72893	2.86329						4.89726	12.9483							1.51559	4.191						5.65605	9.52548						0.685582	9.68384							1.83495	6.61805
	2.35709	8.06814					1.6671	3.66568						5.45435	12.4447							2.45305	4.74582						5.81886	9.21089						0.853513	9.8529							1.40011	7.6837
	2.29284	7.52428					1.65006	2.54787						7.39457	11.8478							1.21624	3.75402						7.10804	11.098						0.813157	8.33123							2.24481	9.51194
	1.9388	8.34606					0.947837	1.26134						5.40253	13.7205							1.22986	4.65142						6.44436	12.1545						0.914213	8.82852							2.88014	9.31822
	1.86489	7.28127					0.837842	1.28906						4.6097	13.394							2.38281	4.66612						6.97733	14.2723						0.681478	8.29333							2.33973	11.0835
	1.89726	7.96066					0.689284	1.24248						5.9227	12.9028							1.12802	4.06249						6.86615	13.2341						0.814414	8.46775							3.0342	12.4255
	1.9503	7.93871					0.834701	0.652649						6.32902	14.3896							1.10295	5.15833						5.76424	11.0369						0.877497	6.8702							2.42824	15.1394
	2.10426	9.48022					0.776793	0.58483						4.98645	14.3196							1.50362	3.22494						6.95162	14.9271						0.810897	7.29645							3.47356	15.9811
	1.88404	7.44754					0.289894	0.519223						6.76614	15.2326							1.5903	5.12978						5.95802	13.0521						0.722303	9.65442							2.71651	14.8825
	1.50539	8.32734					0.512432	0.5389						5.82914	9.79006							2.14197	4.16822						7.76375	13.3013						0.960034	8.31859							2.87272	19.4169
	1.69288	8.82912					0.433645	0.433645						5.8312	11.877							2.11976	5.22712						6.00518	14.4169						0.658193	6.6839							3.41339	18.2047
	2.18586	9.67234					0.746113	0.778934						6.1562	11.5788							1.97411	6.57961						5.06571	13.6413						1.16442	8.14693							4.12439	16.3957
	1.84361	11.2123					0.452707	0.673664						6.86122	13.2923							1.89624	4.17991						5.38419	13.9717						1.2193	6.66753							3.8787	22.1303
	2.07094	8.80188					0.13215	0.836488						7.32763	14.5153							1.96052	3.75395						9.56457	10.2681						1.23449	7.08912							4.96691	24.2982
	2.4189	9.15868					0.499904	0.893845						6.19761	13.6737							1.90131	3.86853						6.07169	15.9168						0.734275	5.93904							4.25672	24.5147
	1.5583	9.63811					0.477545	1.24667						5.80184	11.5748							2.47285	3.2543						5.74741	13.3692						0.916626	6.76237							4.5098	24.1128
	2.42343	10.3811					0.122512	0.983635						5.44152	12.7133							2.62181	3.10942						7.62724	12.8464						0.110339	5.81623							4.97157	27.1349
	1.28162	10.1108					0.083362	0.691217						5.96615	11.8068							2.82621	5.13125						5.93906	14.9759						0.474345	8.19645							6.10043	26.6397
	1.76248	10.2345					0.0393685	0.739811						6.96772	11.5429							2.10232	5.54027						6.74743	14.7462						0.785896	7.62736							6.97705	25.4458
	2.05397	14.6683					0.383103	0.889374						6.06162	9.79376							2.89583	4.87351						7.686	15.151						1.22499	9.53305							7.08187	21.5414
	3.93994	14.7679					0.38366	0.975319						8.66926	11.9422							3.18049	5.48537						8.01816	16.2111						1.2433	9.08332							6.17186	24.6164
	2.13211	13.1746					0.252555	1.05837						6.1637	9.04627							2.54648	4.78363						7.68559	16.3754						0.741162	7.847							7.15518	23.6828
	2.02193	13.804					0.398411	1.96516						4.4354	9.11302							1.98847	5.48225						6.60518	16.0255						0.959907	8.17829							7.72979	23.8516
	2.76297	12.3051					0.427501	1.0491						4.64403	8.04191							1.28932	6.52979						8.94163	15.5261						1	9.81542							7.16289	28.4485
	1.67794	10.0231					0.0987421	1.25895						4.97136	6.01941							1.50318	5.26287						8.15025	14.5189						0.993095	8.86136							6.69715	25.1612
	2.77501	10.4225					0.563526	0.679849						4.35586	7.39474							2.27384	6.23976						7.88935	13.8528						1.60273	8.84391							8.64138	25.269
	1.4004	7.47558					0.796682	0.903393						4.18101	7.62879							2.72648	6.7949						8.09401	13.8769						0.928485	9.70831							9.53218	23.0064
	1.04549	5.67704					0.492782	0.953531						4.98144	8.3941							1.88348	7.0488						8.29382	13.8074						0.871276	9.56525							7.43268	26.8417
	1.87255	5.94882					0.314749	0.888006						3.44869	7.94059							2.9355	5.63124						7.28841	14.2901						1.43597	9.17507							7.58929	29.5895
	1.20986	7.57483					0.547814	0.839553						4.52707	9.27004							2.8434	6.54745						6.5643	12.748						1.08755	7.52713							7.619	30.1959
	0.955966	7.46142					0.516235	0.64267						4.17563	7.29291							2.47377	5.24966						8.0387	11.1363						0.712339	6.20361							8.41679	26.5636
	2.20908	5.29811					0.146574	0.515274						5.16993	9.92315							2.16753	5.80457						11.1859	13.6116						0.884331	5.39332							6.67736	28.384
	1.72183	5.08303					0.473973	0.646016						5.17414	7.24685							2.752	6.91345						9.57022	15.4293						0.746518	5.74939							7.54034	24.6218
	1.99433	5.37673					0.278702	0.608457						3.49553	7.92578							1.70214	5.02253						7.64454	14.7851						0.909963	7.01082							8.88918	25.5463
	1.48362	6.99754					0	0.804623						3.78844	9.39157							2.56704	7.44722						8.26553	13.1407						0.927554	7.49633							8.54461	26.051
	1.75425	5.69647					0	0.884187						3.622	9.38014							2.58139	5.71415						7.60417	15.2217						0.785114	6.61348							6.58011	28.6468
	2.75382	7.0121					0.494848	1						3.24145	9.42802							2.37118	4.76532						8.69285	14.8629						0.919875	8.78315							6.96084	32.3658
	2.45449	11.1963					0.471717	2.42446						4.43665	12.4675							1.74606	3.0929						11.4093	14.1607						1.28015	7.3026							7.57197	26.2292
	1.16462	8.25033					0.30347	0.846628						3.9707	10.9829							1.89695	3.48287						8.78467	13.9308						1.11506	7.06645							9.86395	26.9534
	1.33295	7.31351					0.53082	0.965						3.78477	12.4103							0.997661	3.6636						8.54001	13.0311						0.693336	7.52297							8.49624	27.8798
	1.44125	8.43344					0.599311	0.997209						4.1681	12.8492							1.622	3.68514						9.13509	13.4447						0.974225	8.08589							7.07924	29.4114
	0.948703	7.52091					0.184829	0.995062						5.81201	18.4065							1.07752	2.70904						10.4235	14.2142						1.5602	5.58165							7.55675	26.1361
	1.74346	9.88431					0.357993	0.662184						5.35873	20.1635							0.955975	2.57155						14.5049	12.8299						0.934711	7.1498							7.96472	27.4227
	1.87672	7.95336					0.124841	0.635735						2.65737	16.8138							0.937913	3.34807						11.0825	10.4853						0.994394	4.81491							7.46162	26.3476
	2.40414	7.12079					0.643552	0.929627						4.74567	16.0305							0.815904	2.38615						9.20513	13.0452						1.17229	6.51467							4.47126	22.6925
	2.07234	8.49848					0.46976	1.43886						5.16729	14.5194							1.00038	2.25983						8.23792	13.1753						0.464424	6.8262							4.17106	21.932
	2.31592	8.3899					0.150962	0.596331						6.19448	13.7638							0.982604	1.90549						10.1345	12.0719						0.93068	8.66048							5.26799	17.0084
	2.08428	9.30005					0.147469	0.530502						5.03098	9.38606							1.4866	1.81607						11.2149	14.0284						0.916171	8.88744							4.95506	15.9704
	2.24103	8.51025					0.733271	0.776842						5.26379	11.8534							1.32365	2.34437						10.3034	13.3631						0.679119	7.81286							4.40655	15.3125
	2.67711	5.50134					0.430339	0.996601						4.96909	10.5978							1.43289	3.72801						8.76253	14.9019						1.18581	7.45651							4.45394	18.3136
	1.45122	5.72471					0.0316763	0.870575						5.503	10.0266							0.707494	4.83655						11.0456	17.8376						0.553395	6.9699							4.72296	14.4052
	1.81554	5.4013					0.0355123	0.311384						4.28372	9.32976							0.934419	3.66802						7.06565	17.5827						0.634328	5.99991							4.16343	14.6128
	2.1656	6.26025					1.1978	0.692116						6.06761	8.82063							0.998754	3.8292						8.93116	17.9923						0.859379	6.48615							5.10044	16.6419
	2.11747	5.09706					0.147303	0.656338						7.00078	9.42946							0.553329	3.16737						7.92206	17.9198						0.670402	6.74456							4.96951	15.4003
[truncated: 21,156 more rows]
[truncated: 40 more columns]

## Sheet: Fig2B
Fig2B_scatter plot
NCR1FL	NCR1ΔpLoop	NCR1ΔLoop	NCR1ΔH1	NCR1ΔH2	NCR1Δ(H1+H2)	NCR1ΔHLH	EXP2:NCR1	EXP2:PV
[truncated: 40 more rows]

## Sheet: Fig3B
Saponin percent		No 2nd copy			NCR1ΔHLH-mRuby3				NCR1 full-length-mRuby3
[truncated: 5 more rows]

[truncated: 6 more sheets: Fig3C, Fig4A-D, Fig4E, FigS4, FigS5, FigS7]
